# Supplementary material for: The Altered Lipid Composition and Key Lipid Metabolic Enzymes in Thiacloprid-Resistant Myzus persicae, with Special Attention Paid to the Function of MpTHEM6a
Source: Int J Mol Sci. 2024 Nov 11;25(22):12112. doi: 10.3390/ijms252212112 (PMC11594901; doi:10.3390/ijms252212112)
Supplement: Supplementary file 1 [file ijms-25-12112-s001.zip]

Archive with 3 entries (3 files):
- Figure S1 Lipid_category.tif
- Table S1 lipid metabolic data.xlsx
- Table S2 Enzyme gene infomation, transcript data and primers.xlsx
