# Supplementary material for: The Altered Lipid Composition and Key Lipid Metabolic Enzymes in Thiacloprid-Resistant Myzus persicae, with Special Attention Paid to the Function of MpTHEM6a
Source: Int J Mol Sci. 2024 Nov 11;25(22):12112. doi: 10.3390/ijms252212112 (PMC11594901; doi:10.3390/ijms252212112)
Supplement: Supplementary file 1 [file ijms-25-12112-s001.zip › Table S1 lipid metabolic data.xlsx]

## Sheet: lipid_Total
	ID	Name	Formula	Molecular Weight	RT [min]	m/z	mzCloud_Results	mzVault_Results	MassList_Results	neg_THG-R_1	neg_THG-R_2	neg_THG-R_3	neg_THG-R_4	neg_THG-R_5	neg_THG-R_6	neg_FFJ-S_1	neg_FFJ-S_2	neg_FFJ-S_3	neg_FFJ-S_4	neg_FFJ-S_5	neg_FFJ-S_6	FC	log2FC	Pvalue	ROC	VIP
negative	Com_756_neg	Arachidonic acid	C20 H32 O2	304.24	9.811	303.233	Full match	Full match	Full match	1.0511e+08	1.09326e+08	1.05967e+08	1.1042e+08	1.08116e+08	1.1325e+08	5.12534e+06	5.58477e+06	5.34011e+06	4.09926e+06	5.16189e+06	3.7447e+06	22.4459	4.48838	4.01209e-08	1	1.33894
	Com_181_neg	Phloretin	C15 H14 O5	274.084	7.088	273.076	Full match	No results	No results	7.12763e+08	6.71864e+08	6.95451e+08	7.05489e+08	7.01112e+08	6.96971e+08	9.31529e+07	9.53024e+07	9.58706e+07	1.12095e+08	1.01352e+08	9.99782e+07	6.99897	2.80714	8.37639e-10	1	1.34063
	Com_856_neg	Myricitrin	C21 H20 O12	418.09	5.979	463.088	Invalid mass	No results	No results	9.70167e+07	8.55551e+07	9.32879e+07	8.00472e+07	8.75959e+07	9.35238e+07	1.49148e+07	1.57036e+07	1.46057e+07	1.43335e+07	1.53124e+07	1.31238e+07	6.103	2.60952	6.58864e-13	1	1.33898
	Com_2005_neg	Genistein	C15 H10 O5	270.052	5.845	269.045	Full match	No results	No results	2.42467e+07	3.08078e+07	2.86048e+07	2.27161e+07	2.92875e+07	2.40609e+07	5.28853e+06	5.8615e+06	5.32298e+06	5.32976e+06	4.81566e+06	5.20145e+06	5.01963	2.32758	1.00167e-08	1	1.33352
	Com_10233_neg	lithocholic acid	C24 H40 O3	376.298	9.108	375.29	No results	No results	Full match	1.29297e+06	1.1872e+06	1.33681e+06	1.25531e+06	1.51196e+06	1.11653e+06	284456	242692	263940	273760	275243	241874	4.86785	2.28328	3.79073e-10	1	1.3351
	Com_7156_neg	13Z,16Z-Docosadienoic Acid	C22 H40 O2	336.303	11.459	335.295	Full match	No results	No results	3.76481e+06	3.89382e+06	4.01538e+06	3.7091e+06	3.79436e+06	3.58864e+06	920519	988563	1.14067e+06	985818	982293	1.092e+06	3.72612	1.89767	1.53463e-09	1	1.33708
	Com_501_neg	Eriodictyol	C15 H12 O6	288.063	7.385	287.056	Full match	No results	No results	1.4028e+08	1.30301e+08	1.90617e+08	1.37273e+08	1.29769e+08	1.84995e+08	3.40993e+07	4.01515e+07	4.87841e+07	4.87455e+07	5.01954e+07	3.74734e+07	3.5199	1.81554	1.64095e-07	1	1.30317
	Com_1900_neg	Luteolin	C15 H10 O6	286.047	5.865	285.04	Full match	Not the top hit	No results	2.05854e+07	2.59147e+07	2.79457e+07	2.89849e+07	3.40046e+07	2.82128e+07	9.1789e+06	8.20583e+06	7.66597e+06	8.23502e+06	7.82658e+06	7.84505e+06	3.38352	1.75852	1.34486e-06	1	1.3187
	Com_4554_neg	LPS 16:1	C22 H42 N O9 P	495.26	11.986	494.253	No results	Full match	No results	8.47549e+06	4.3838e+06	9.19935e+06	2.8781e+06	8.98943e+06	6.8071e+06	3.00255e+06	2.45155e+06	3.61524e+06	1.37339e+06	3.87207e+06	1.30243e+06	2.60823	1.38307	0.00544735	0.916667	0.999671
	Com_9360_neg	LPC 20:4	C28 H50 N O7 P	589.339	8.873	588.332	No results	Invalid mass	No results	2.01595e+06	1.67449e+06	1.88575e+06	1.96189e+06	1.66056e+06	2.09446e+06	785911	702884	673047	1.0075e+06	598863	1.05381e+06	2.34199	1.22773	6.88671e-05	1	1.26012
	Com_7680_neg	LPC 20:3	C28 H52 N O7 P	591.353	9.052	590.346	No results	Invalid mass	No results	3.4632e+06	2.77887e+06	2.90576e+06	2.81129e+06	3.078e+06	2.38573e+06	1.28404e+06	1.63003e+06	1.47759e+06	1.13779e+06	1.32686e+06	1.23685e+06	2.15279	1.10621	9.89867e-07	1	1.28551
	Com_3085_neg	Epicatechin	C15 H14 O6	244.073	5.885	243.066	No results	Invalid mass	No results	1.00403e+07	1.28492e+07	1.63589e+07	1.65476e+07	1.45794e+07	1.27954e+07	7.68542e+06	6.08221e+06	6.98382e+06	6.8968e+06	1.01492e+07	7.36976e+06	1.8414	0.880802	0.000164246	0.972222	1.18141
	Com_5932_neg	LPS 19:1	C25 H48 N O9 P	537.306	9.558	536.299	No results	Full match	No results	2.90217e+06	5.31504e+06	5.20178e+06	4.42263e+06	5.84809e+06	5.78523e+06	3.44927e+06	2.85015e+06	2.87652e+06	1.74388e+06	2.85166e+06	2.72845e+06	1.78637	0.837029	0.00254763	0.972222
	Com_867_neg	PC (16:1/18:2)	C42 H78 N O8 P	801.552	11.751	800.545	No results	Invalid mass	No results	7.258e+07	9.1979e+07	8.55702e+07	7.72053e+07	9.17734e+07	8.64315e+07	7.38616e+07	4.64376e+07	3.44818e+07	4.17222e+07	4.42874e+07	4.74043e+07	1.75416	0.810778	0.00144715	0.972222	1.15509
	Com_871_neg	PC (14:0/18:2)	C40 H76 N O8 P	775.537	11.459	774.529	No results	Invalid mass	No results	6.53397e+07	7.92985e+07	8.09202e+07	8.49712e+07	9.48422e+07	7.59163e+07	6.60405e+07	3.65119e+07	5.48346e+07	5.04338e+07	4.75553e+07	4.07631e+07	1.62521	0.700625	0.00104838	0.972222	1.13409
	Com_830_neg	LPS 18:3	C24 H42 N O9 P	519.259	6.786	518.252	No results	Full match	No results	8.68611e+07	8.28578e+07	9.75729e+07	8.2159e+07	1.01471e+08	9.58304e+07	7.31618e+07	5.46263e+07	5.64423e+07	5.44776e+07	6.12469e+07	5.21493e+07	1.55281	0.634885	5.21329e-05	1	1.22623
	Com_1144_neg	LPC 18:0	C26 H54 N O7 P	569.369	10.032	568.362	No results	Invalid mass	No results	5.90914e+07	5.33133e+07	5.82395e+07	5.86253e+07	5.76944e+07	5.83886e+07	4.19757e+07	3.98388e+07	3.7572e+07	3.03178e+07	3.82799e+07	4.10109e+07	1.50812	0.592753	0.000167239	1	1.25309
	Com_542_neg	Stearic acid	C18 H36 O2	284.271	11.068	283.264	No results	No results	Full match	1.22593e+08	1.17631e+08	1.25003e+08	1.18537e+08	1.24101e+08	1.36242e+08	7.44966e+07	8.0551e+07	8.87417e+07	8.74376e+07	8.54093e+07	9.06646e+07	1.4668	0.552671	2.33712e-06	1	1.28469
	Com_10365_neg	LPC 19:1	C27 H54 N O7 P	581.369	9.704	580.362	No results	Invalid mass	No results	915408	1.10545e+06	1.24603e+06	1.13032e+06	1.43888e+06	1.04816e+06	619415	839471	950052	931885	841805	520246	1.46384	0.549758	0.00929455	0.944444	0.976323
	Com_10080_neg	Nonadecanoic acid	C19 H38 O2	298.287	11.334	297.279	No results	No results	Full match	1.01557e+06	1.14982e+06	1.10857e+06	958027	1.03031e+06	1.02117e+06	595943	647443	735120	651292	786452	945032	1.44074	0.526808	0.00169053	1	1.14223
	Com_6050_neg	LPA 18:1	C21 H41 O7 P	436.259	10.551	435.251	No results	Full match	No results	5.09515e+06	4.58155e+06	4.8328e+06	5.63347e+06	5.32618e+06	5.56157e+06	5.56419e+06	3.52471e+06	3.56473e+06	2.93015e+06	3.67173e+06	3.70496e+06	1.35149	0.434546	0.0122864	0.861111	0.990898
	Com_2487_neg	LPS 20:4	C26 H44 N O9 P	545.273	9.567	544.265	No results	Full match	No results	1.44918e+07	1.63301e+07	2.32598e+07	1.78049e+07	2.1021e+07	1.71374e+07	1.80796e+07	1.06042e+07	1.51756e+07	1.18813e+07	1.3629e+07	1.22302e+07	1.34859	0.431456	0.0167369	0.861111	0.905575
	Com_611_neg	Lauric acid ethyl ester	C14 H28 O2	228.209	9.434	227.201	Full match	No results	Full match	1.29649e+08	1.23224e+08	1.28433e+08	1.37529e+08	1.13846e+08	1.34174e+08	1.00094e+08	1.02533e+08	1.04788e+08	8.35668e+07	8.96404e+07	1.03717e+08	1.31234	0.392147	0.000231754	1	1.18046
	Com_6521_neg	LPC 20:2	C28 H54 N O7 P	593.37	9.689	592.363	No results	Invalid mass	No results	3.77433e+06	4.75559e+06	4.13466e+06	4.34586e+06	4.01859e+06	1.73461e+06	2.63175e+06	2.99996e+06	2.65262e+06	2.71482e+06	3.18439e+06	3.32e+06	1.30052	0.379085	0.210414	0.833333	0.546565
	Com_4545_neg	Linoleic Acid	C18 H32 O2	280.24	0.574	279.233	Full match	No results	Full match	7.43364e+06	8.80597e+06	4.88357e+06	8.86088e+06	8.04054e+06	8.72032e+06	4.11766e+06	7.68404e+06	3.82034e+06	7.00879e+06	7.17567e+06	6.23431e+06	1.297	0.375178	0.107355	0.861111	0.660218
	Com_11018_neg	LPE 22:1	C27 H54 N O7 P	535.363	10.944	534.356	No results	Full match	No results	800758	780792	933938	660868	854893	992493	750014	680663	860796	522656	536152	523327	1.29692	0.375085	0.0307051	0.833333	0.847643
	Com_10086_neg	10-Undecenoic acid	C11 H20 O2	184.146	7.954	183.139	No results	No results	Full match	1.6017e+06	1.17782e+06	1.07755e+06	1.10055e+06	984324	1.22976e+06	850927	907752	987707	1.07442e+06	836447	883192	1.29443	0.372312	0.0134837	0.944444	0.952534
	Com_9539_neg	cholesteryl sulfate	C27 H46 O4 S	466.314	9.333	465.306	No results	No results	Full match	1.6702e+06	1.42225e+06	1.47903e+06	1.45978e+06	1.35648e+06	1.95763e+06	1.19121e+06	1.39034e+06	1.45672e+06	895926	1.1319e+06	1.17743e+06	1.29017	0.367561	0.0167593	0.916667	0.906885
	Com_88_neg	LPS 18:2	C24 H44 N O9 P	521.275	7.603	520.268	No results	Full match	No results	7.75489e+08	1.40151e+09	1.35465e+09	1.3382e+09	1.08349e+09	1.38088e+09	1.37106e+09	1.06597e+09	1.00111e+09	6.80491e+08	5.91074e+08	9.93184e+08	1.28605	0.362952	0.121614	0.805556	0.642875
	Com_3750_neg	LPE 16:0	C21 H44 N O7 P	453.285	9.065	452.278	No results	Full match	Full match	1.0791e+07	9.96979e+06	1.20805e+07	9.34283e+06	1.0112e+07	1.12423e+07	6.90332e+06	9.16491e+06	9.33159e+06	7.56919e+06	8.5528e+06	8.09356e+06	1.28062	0.356843	0.00229046	1	1.0654
	Com_353_neg	LPS 18:1	C24 H46 N O9 P	523.291	10.546	522.284	No results	Full match	No results	2.59863e+08	2.2826e+08	2.17635e+08	2.39616e+08	3.05221e+08	2.67439e+08	2.10036e+08	2.86929e+08	1.63688e+08	1.69362e+08	2.02049e+08	1.74377e+08	1.25828	0.331448	0.0393574	0.861111	0.823276
	Com_631_neg	PC (18:1/18:2)	C44 H82 N O8 P	829.584	11.461	828.576	No results	Invalid mass	No results	9.20977e+07	1.11327e+08	1.31557e+08	1.24335e+08	1.44105e+08	1.21522e+08	1.41853e+08	1.21e+08	8.04993e+07	1.04765e+08	6.86466e+07	7.17148e+07	1.23189	0.300877	0.124682	0.777778	0.647263
	Com_23_neg	LPI 18:2	C27 H49 O12 P	596.296	11.13	595.289	No results	Full match	No results	2.45635e+09	2.94894e+09	4.3064e+09	3.98944e+09	4.03058e+09	3.9137e+09	4.1207e+09	3.15831e+09	2.7485e+09	2.4377e+09	2.53998e+09	2.65326e+09	1.22578	0.293703	0.126796	0.722222	0.634734
	Com_31_neg	LPE 18:2	C23 H44 N O7 P	477.285	8.948	476.278	No results	Full match	Full match	3.24156e+09	2.93256e+09	3.53298e+09	3.13901e+09	3.01253e+09	3.24184e+09	2.89914e+09	2.46355e+09	2.67801e+09	2.54495e+09	2.66677e+09	2.77935e+09	1.19141	0.252675	0.000675917	1	1.12556
	Com_53_neg	LPE 18:3	C23 H42 N O7 P	475.269	8.515	474.262	No results	Full match	No results	1.9064e+09	2.01338e+09	1.80051e+09	1.61629e+09	1.83775e+09	2.0806e+09	1.45994e+09	1.57778e+09	1.63962e+09	1.49485e+09	1.67857e+09	1.74918e+09	1.1724	0.22946	0.00728652	0.916667	0.98443
	Com_539_neg	LPI 16:1	C25 H47 O12 P	570.28	8.614	569.273	No results	Full match	No results	1.42661e+08	1.23178e+08	1.20233e+08	1.13793e+08	1.34694e+08	1.38419e+08	1.74886e+08	9.55423e+07	1.26292e+08	9.95663e+07	1.05831e+08	9.46039e+07	1.10945	0.149846	0.267256	0.75	0.486092
	Com_2471_neg	LPA 18:2	C21 H39 O7 P	434.243	8.565	433.236	No results	Full match	No results	2.00624e+07	1.87965e+07	2.03566e+07	1.95744e+07	2.19182e+07	1.83937e+07	2.21186e+07	1.59749e+07	2.03443e+07	1.60657e+07	1.76105e+07	1.53889e+07	1.10789	0.147818	0.13752	0.722222	0.635605
	Com_6398_neg	2-Hydroxymyristic acid	C14 H28 O3	244.203	8.66	243.196	No results	Full match	No results	4.91722e+06	4.63498e+06	4.4929e+06	4.0871e+06	4.43033e+06	4.89413e+06	4.01694e+06	3.78227e+06	4.26406e+06	4.57809e+06	4.13199e+06	4.34645e+06	1.09303	0.128331	0.0466017	0.833333	0.786949
	Com_98_neg	LPE 16:1	C21 H42 N O7 P	451.27	8.676	450.262	No results	Full match	No results	1.33618e+09	1.26461e+09	1.27332e+09	1.19734e+09	1.21016e+09	1.24558e+09	1.20601e+09	1.11078e+09	1.10011e+09	1.09389e+09	1.1748e+09	1.20412e+09	1.09253	0.127667	0.00504688	0.944444	1.00783
	Com_6063_neg	Myristic Acid	C14 H28 O2	228.209	8.559	227.201	Full match	No results	Full match	5.03567e+06	5.01346e+06	5.21479e+06	5.61541e+06	5.63434e+06	5.01757e+06	4.89584e+06	5.04989e+06	4.41863e+06	4.68792e+06	5.81013e+06	4.13927e+06	1.08722	0.120645	0.139393	0.75	0.626013
	Com_601_neg	LPC 16:0	C24 H50 N O7 P	541.338	9.246	540.331	No results	Invalid mass	No results	1.26944e+08	1.22968e+08	1.23272e+08	1.19445e+08	1.29786e+08	1.3056e+08	1.05869e+08	1.20377e+08	1.18467e+08	1.12184e+08	1.23278e+08	1.12727e+08	1.0867	0.119954	0.0133387	0.888889	0.944511
	Com_90_neg	LPC 18:1	C26 H52 N O7 P	567.353	9.464	566.346	No results	Invalid mass	No results	9.77701e+08	1.28137e+09	1.37029e+09	1.36705e+09	1.27393e+09	1.27761e+09	1.03115e+09	1.17874e+09	1.19129e+09	1.02672e+09	1.3487e+09	1.21616e+09	1.07939	0.110222	0.288243	0.75	0.452195
	Com_2859_neg	Suberic acid	C8 H14 O4	174.089	5.708	173.082	Full match	Partial match	Full match	1.6135e+07	1.51909e+07	1.88866e+07	1.48438e+07	1.57733e+07	1.58192e+07	1.612e+07	1.51255e+07	1.62214e+07	1.36291e+07	1.47587e+07	1.36984e+07	1.07923	0.110009	0.135862	0.722222	0.614579
	Com_2774_neg	LPE 17:1	C22 H44 N O7 P	465.285	9.066	464.278	No results	Full match	No results	1.87461e+07	1.67834e+07	1.87113e+07	1.66748e+07	1.85749e+07	1.65439e+07	1.66641e+07	1.69717e+07	1.71576e+07	1.46874e+07	1.75018e+07	1.59731e+07	1.07153	0.0996765	0.0878255	0.722222	0.689226
	Com_5393_neg	LPE 18:4	C23 H40 N O7 P	473.254	7.902	472.247	No results	Full match	No results	5.66831e+06	6.64475e+06	5.98429e+06	5.67551e+06	6.30399e+06	5.72113e+06	5.63175e+06	5.96401e+06	5.35739e+06	5.31978e+06	6.30021e+06	5.15721e+06	1.06723	0.0938682	0.141661	0.805556	0.607576
	Com_104_neg	mesaconic acid	C5 H6 O4	130.027	1.481	129.019	No results	No results	Full match	9.90235e+08	1.04162e+09	1.06318e+09	1.02944e+09	1.14289e+09	1.08974e+09	5.91355e+08	6.33669e+08	1.21217e+09	1.18357e+09	1.34072e+09	1.27089e+09	1.02001	0.0285883	0.660062	0.666667	0.207936
	Com_32_neg	LPC 18:2	C26 H50 N O7 P	565.338	8.949	564.331	No results	Invalid mass	No results	2.99375e+09	2.54627e+09	3.03358e+09	2.69579e+09	2.58058e+09	2.5126e+09	2.77785e+09	2.54026e+09	2.81674e+09	2.52479e+09	2.69065e+09	2.8458e+09	1.01028	0.0147535	0.838303	0.472222	0.0901221
	Com_1382_neg	LPG 18:3	C24 H43 O9 P	506.264	9.033	505.257	No results	Full match	No results	4.34298e+07	4.48828e+07	4.75009e+07	4.43047e+07	4.49655e+07	4.19084e+07	4.63951e+07	4.35925e+07	4.32463e+07	4.21918e+07	4.37971e+07	4.56144e+07	1.00814	0.0116916	0.730297	0.555556	0.171047
	Com_2051_neg	LPS 18:0	C24 H48 N O9 P	525.307	8.63	524.299	No results	Full match	No results	2.57418e+07	2.72489e+07	2.59613e+07	2.18566e+07	2.17349e+07	2.34753e+07	3.11884e+07	3.17541e+07	2.43298e+07	2.18935e+07	2.38041e+07	1.97592e+07	0.956065	-0.0648198	0.712444	0.444444	0.171784
	Com_4281_neg	Dodecanedioic acid	C12 H22 O4	230.151	6.654	229.144	No results	Full match	No results	9.99605e+06	8.8871e+06	9.18717e+06	7.80345e+06	8.59557e+06	7.61533e+06	9.40524e+06	9.61816e+06	9.56873e+06	8.11245e+06	8.82897e+06	9.32667e+06	0.949407	-0.0749014	0.300803	0.694444	0.441537
	Com_2113_neg	LPC 17:0	C25 H52 N O7 P	555.354	9.522	554.346	No results	Invalid mass	No results	2.45556e+07	1.66923e+07	2.5031e+07	1.91637e+07	1.69171e+07	1.83765e+07	2.03922e+07	2.27996e+07	2.40934e+07	1.68623e+07	2.50962e+07	1.80936e+07	0.948161	-0.076796	0.578904	0.583333	0.239795
	Com_79_neg	LPC 16:1	C24 H48 N O7 P	539.322	8.671	538.315	No results	Invalid mass	No results	1.41252e+09	1.29276e+09	1.31569e+09	1.24761e+09	1.28299e+09	1.30104e+09	1.54139e+09	1.35164e+09	1.35844e+09	1.33388e+09	1.42971e+09	1.4526e+09	0.927364	-0.108792	0.025875	0.916667	0.861754
	Com_4806_neg	Gamma-Caprolactone	C6 H10 O2	114.068	5.484	113.061	No results	No results	Full match	6.50359e+06	6.73669e+06	5.96109e+06	7.15791e+06	6.06625e+06	6.87978e+06	5.99504e+06	8.63704e+06	6.9595e+06	6.60692e+06	6.46282e+06	8.08924e+06	0.91941	-0.121219	0.26322	0.638889	0.480965
	Com_263_neg	LPC 14:0	C22 H46 N O7 P	513.306	8.452	512.299	No results	Invalid mass	No results	4.24944e+08	3.87807e+08	4.2729e+08	3.99226e+08	4.35539e+08	3.6473e+08	4.31503e+08	4.41841e+08	4.82891e+08	4.21817e+08	4.71023e+08	4.98771e+08	0.887799	-0.171695	0.012416	0.888889	0.930491
	Com_5538_neg	LPS 20:1	C26 H50 N O9 P	551.323	9.743	550.316	No results	Full match	No results	5.86533e+06	5.31323e+06	5.0269e+06	4.94463e+06	4.37721e+06	5.41911e+06	4.436e+06	6.77679e+06	6.88572e+06	5.66294e+06	5.79905e+06	6.03746e+06	0.869331	-0.202023	0.116736	0.805556	0.654646
	Com_4008_neg	LPE 17:2	C22 H42 N O7 P	463.27	8.582	462.262	No results	Full match	No results	9.87994e+06	8.66369e+06	9.11255e+06	8.60631e+06	8.55442e+06	9.51284e+06	1.05177e+07	1.08052e+07	1.01839e+07	9.57638e+06	1.058e+07	1.09914e+07	0.867132	-0.205676	0.00119986	0.972222	1.10023
	Com_4332_neg	Undecanedioic acid	C11 H20 O4	216.136	6.398	215.129	No results	No results	Full match	8.17812e+06	8.42187e+06	7.80435e+06	6.03983e+06	7.3796e+06	7.39143e+06	8.03051e+06	8.65948e+06	8.92781e+06	9.1018e+06	1.01396e+07	8.8254e+06	0.842238	-0.247701	0.0147143	0.944444	0.932355
	Com_4733_neg	LPC 20:1	C28 H56 N O7 P	595.385	10.013	594.378	No results	Invalid mass	No results	6.07866e+06	5.3875e+06	6.61785e+06	5.84074e+06	6.12757e+06	6.09087e+06	7.49495e+06	8.15267e+06	7.00905e+06	6.27864e+06	7.82585e+06	7.71913e+06	0.812566	-0.299443	0.00181885	0.972222	1.08595
	Com_813_neg	LPE 20:1	C25 H50 N O7 P	507.332	10.187	506.325	No results	Full match	No results	7.52866e+07	7.13528e+07	7.60047e+07	6.72429e+07	6.42813e+07	6.71891e+07	9.29296e+07	9.58509e+07	8.78116e+07	8.01063e+07	8.40951e+07	9.20832e+07	0.790722	-0.338757	0.000131435	1	1.18743
	Com_428_neg	9-HOTrE	C18 H30 O3	294.22	7.923	293.212	No results	No results	Full match	8.7591e+07	9.31476e+07	1.36731e+08	1.289e+08	1.4027e+08	9.11469e+07	1.08223e+08	1.25691e+08	1.46697e+08	1.48156e+08	1.1558e+08	2.38057e+08	0.768113	-0.38061	0.1241	0.75	0.631976
	Com_10025_neg	LPE 19:1	C24 H48 N O7 P	493.316	9.821	492.309	No results	Full match	Full match	1.07028e+06	838981	681111	1.1597e+06	860589	1.07481e+06	1.44497e+06	1.2859e+06	1.2817e+06	1.12245e+06	1.19269e+06	1.31751e+06	0.743663	-0.42728	0.0111321	0.972222	0.990245
	Com_1723_neg	LPC 17:1	C25 H50 N O7 P	553.338	8.873	552.331	No results	Invalid mass	No results	2.95848e+07	2.9325e+07	2.57786e+07	2.87764e+07	2.50841e+07	2.67646e+07	3.62854e+07	3.79903e+07	3.74605e+07	3.89296e+07	3.54126e+07	3.73866e+07	0.739774	-0.434844	2.61783e-05	1	1.27343
	Com_5963_neg	LPS 16:0	C22 H44 N O9 P	497.276	9.713	496.268	No results	Full match	No results	4.10915e+06	3.91659e+06	3.92416e+06	3.84805e+06	3.9858e+06	4.30368e+06	5.85176e+06	5.84556e+06	6.01979e+06	4.66721e+06	4.80681e+06	5.92127e+06	0.727444	-0.459091	0.000645998	1
	Com_1746_neg	N-Oleoyl Glycine	C20 H37 N O3	339.277	9.692	338.27	No results	No results	Full match	2.45955e+07	2.41507e+07	2.42014e+07	2.51544e+07	2.57897e+07	2.40555e+07	3.24095e+07	3.51356e+07	3.16309e+07	3.84486e+07	3.59851e+07	3.50483e+07	0.709042	-0.496056	2.02789e-05	1	1.2896
	Com_4363_neg	LPG 16:1	C22 H43 O9 P	482.264	11.92	481.257	No results	Full match	No results	4.55673e+06	4.9719e+06	3.63652e+06	4.29774e+06	3.57062e+06	3.51824e+06	4.17102e+06	4.36433e+06	5.25918e+06	5.96435e+06	5.58445e+06	1.01196e+07	0.692321	-0.530488	0.0541177	0.861111	0.793236
	Com_7258_neg	Lauric Acid	C12 H24 O2	200.177	8.597	199.17	No results	No results	Full match	2.27072e+06	2.01142e+06	2.57753e+06	2.1684e+06	2.31115e+06	2.32265e+06	3.01e+06	2.86973e+06	3.60144e+06	2.88207e+06	4.04164e+06	3.40022e+06	0.689816	-0.535717	0.000494276	1	1.16735
	Com_1436_neg	Tetradecanedioic acid	C14 H26 O4	258.183	7.212	257.175	Full match	Partial match	Full match	2.8412e+07	2.65136e+07	2.74108e+07	2.70537e+07	2.94393e+07	2.9159e+07	4.16964e+07	4.58485e+07	5.06942e+07	4.55703e+07	4.63501e+07	4.61851e+07	0.607895	-0.718105	7.19693e-08	1	1.31715
	Com_9102_neg	LPC 12:0	C20 H42 N O7 P	485.275	7.7	484.268	No results	Invalid mass	No results	1.28154e+06	1.13277e+06	1.65677e+06	1.28713e+06	1.25224e+06	1.22426e+06	1.98999e+06	2.23869e+06	2.37793e+06	2.04975e+06	2.20365e+06	2.03719e+06	0.607473	-0.719108	3.90904e-05	1	1.25692
	Com_8717_neg	Isopentenyl pyrophosphate	C5 H12 O7 P2	246.007	1.213	245	No results	Invalid mass	No results	1.1817e+06	1.1003e+06	1.12625e+06	1.22177e+06	933874	990195	1.93057e+06	1.84092e+06	2.10208e+06	2.61621e+06	1.36405e+06	1.49706e+06	0.577407	-0.792339	0.0015411	1	1.13821
	Com_662_neg	Oxoadipic Acid	C6 H8 O5	160.037	2.453	159.03	No results	No results	Full match	7.51852e+07	6.49615e+07	7.01826e+07	7.21395e+07	7.14155e+07	7.0684e+07	1.23536e+08	1.14475e+08	1.4461e+08	1.2552e+08	1.30385e+08	1.35274e+08	0.548679	-0.865964	2.21603e-07	1	1.31549
	Com_1964_neg	Sebacic acid	C10 H18 O4	202.12	6.631	201.113	No results	No results	Full match	1.33459e+07	1.34209e+07	1.30284e+07	1.304e+07	1.3301e+07	1.32255e+07	3.01043e+07	3.09971e+07	3.32365e+07	3.14474e+07	3.08488e+07	3.39233e+07	0.416471	-1.26371	1.82627e-08	1	1.33865
	Com_7673_neg	8,15-Dihete	C20 H32 O4	336.229	7.616	335.222	No results	No results	Full match	573023	738166	613830	763993	737827	589626	2.82974e+06	1.01339e+06	847244	3.54444e+06	2.16394e+06	3.63284e+06	0.286244	-1.80468	0.00708888	1	1.07256
	Com_8835_neg	Prostaglandin A1	C20 H32 O4	318.223	8.077	317.216	Invalid mass	No results	No results	503404	348506	508733	412534	542221	579670	2.22989e+06	1.80752e+06	2.59523e+06	2.51366e+06	2.32332e+06	2.12066e+06	0.213025	-2.23091	5.95755e-08	1	1.31801
	Com_1380_neg	Tetranor-PGDM	C16 H24 O7	310.145	6.533	309.138	Invalid mass	No results	No results	5.88216e+06	5.73371e+06	4.92944e+06	7.52444e+06	4.34921e+06	5.53696e+06	4.16726e+07	4.92831e+07	5.32458e+07	4.55509e+07	4.89308e+07	4.71237e+07	0.118807	-3.07331	3.69001e-08	1	1.33214
Positive	Com_2521_pos	Prostaglandin B1	C20 H32 O4	336.228	8.532	337.235	No results	Invalid mass	No results	3.08179e+07	2.62146e+07	2.39483e+07	1.99473e+07	2.29399e+06	2.33467e+07	2.50263e+06	2.35471e+06	2.81276e+06	1.79782e+07	2.40233e+06	3.00231e+06	4.0759	2.02712	0.0146821	0.833333	0.886385
	Com_3284_pos	Hexanoylcarnitine	C13 H25 N O4	259.179	5.38	260.186	No results	Full match	No results	1.83484e+07	1.78923e+07	1.7472e+07	1.84558e+07	1.80121e+07	2.09141e+07	6.56266e+06	7.54904e+06	6.67075e+06	6.90812e+06	5.61271e+06	7.40846e+06	2.72881	1.44827	3.32595e-08	1	1.27667
	Com_8617_pos	Prostaglandin G2	C20 H32 O6	368.219	6.679	369.227	No results	No results	Full match	3.79856e+06	4.14606e+06	3.56574e+06	3.52849e+06	4.97113e+06	3.64199e+06	1.7061e+06	1.6585e+06	1.88564e+06	1.84464e+06	1.73548e+06	1.93135e+06	2.19779	1.13605	3.06847e-06	1	1.25736
	Com_2408_pos	PC (9:0/9:0)	C26 H52 N O8 P	537.343	7.523	538.35	No results	Full match	No results	2.93422e+07	3.32843e+07	3.0735e+07	3.11268e+07	2.8898e+07	2.5931e+07	1.48203e+07	1.52723e+07	9.99606e+06	1.4188e+07	1.38214e+07	1.56418e+07	2.14136	1.09853	1.23819e-05	1	1.23452
	Com_5223_pos	PC (10:0/10:0)	C28 H56 N O8 P	565.373	9.763	566.38	No results	Full match	No results	8.2017e+06	8.03354e+06	9.60707e+06	1.06756e+07	7.61036e+06	1.02375e+07	4.6e+06	4.64709e+06	4.8019e+06	3.74277e+06	3.54191e+06	4.5549e+06	2.09999	1.07038	2.72579e-06	1	1.22647
	Com_15509_pos	cis-gondoic acid	C20 H38 O2	310.287	11.194	311.294	No results	No results	Full match	650541	655787	690431	701370	696010	613918	293059	296580	479646	406413	271433	283148	1.97414	0.981225	0.000528427	1	1.18443
	Com_98_pos	Stearamide	C18 H37 N O	283.287	10.287	284.294	Full match	Full match	No results	1.33423e+09	1.33196e+09	1.53845e+09	1.4116e+09	1.56551e+09	1.45318e+09	8.56026e+08	8.34068e+08	8.4239e+08	8.06133e+08	8.34759e+08	1.01625e+09	1.66388	0.734553	5.38932e-07	1	1.24722
	Com_7193_pos	Cholic acid	C24 H40 O5	408.287	8.991	409.295	No results	No results	Full match	6.68288e+06	6.33382e+06	6.33874e+06	6.789e+06	6.4392e+06	6.5056e+06	3.67854e+06	3.88261e+06	3.73802e+06	3.78107e+06	4.39734e+06	4.16414e+06	1.6534	0.725436	1.369e-06	1	1.26925
	Com_152_pos	LPE 18:0	C23 H48 N O7 P	481.317	9.968	482.324	No results	Full match	Full match	1.0323e+09	9.84098e+08	9.80837e+08	9.94615e+08	1.0513e+09	9.6876e+08	6.83978e+08	6.46621e+08	6.40941e+08	5.70941e+08	5.24084e+08	6.72942e+08	1.60767	0.684975	4.06178e-05	1	1.24032
	Com_3795_pos	PE (16:1/16:1)	C37 H70 N O8 P	687.484	11.246	688.491	No results	Full match	No results	1.19196e+07	1.33284e+07	1.2614e+07	1.69261e+07	6.7333e+06	1.39103e+07	1.39412e+07	8.74352e+06	5.93598e+06	6.53007e+06	6.98142e+06	6.07368e+06	1.56478	0.645962	0.0313273	0.805556	0.803066
	Com_930_pos	Ouabain	C29 H44 O12	562.299	6.237	563.304	Invalid mass	No results	No results	1.0208e+08	1.16954e+08	9.58882e+07	1.04982e+08	9.82424e+07	8.89322e+07	7.11489e+07	8.86152e+07	6.39806e+07	6.46799e+07	5.87401e+07	6.42844e+07	1.47546	0.56117	0.000375695	1	1.12846
	Com_3544_pos	Palmitoylethanolamide	C18 H37 N O2	299.282	8.008	300.289	No results	No results	Full match	1.81587e+07	1.83949e+07	1.86958e+07	1.62414e+07	1.70987e+07	1.75958e+07	1.27413e+07	1.20198e+07	1.24645e+07	1.20698e+07	1.18572e+07	1.22554e+07	1.44651	0.532578	7.192e-07	1	1.26619
	Com_1192_pos	LPC 15:0	C23 H48 N O7 P	481.317	8.5	482.324	No results	Full match	Full match	6.98157e+07	7.70119e+07	8.25621e+07	6.38381e+07	8.27519e+07	7.97444e+07	5.39207e+07	5.14487e+07	5.43512e+07	5.6119e+07	5.00312e+07	5.0764e+07	1.43927	0.52534	0.000124202	1	1.19793
	Com_97_pos	LPE 18:1	C23 H46 N O7 P	479.301	9.217	480.308	No results	Full match	Full match	1.40332e+09	1.28505e+09	1.27437e+09	1.35398e+09	1.7318e+09	1.7019e+09	1.02755e+09	1.01366e+09	1.06291e+09	1.03948e+09	9.97463e+08	9.62882e+08	1.43357	0.519611	0.00111782	1	1.14793
	Com_14378_pos	Tetrahydrocorticosterone	C21 H34 O4	350.244	8.508	351.252	No results	No results	Full match	1.22917e+06	1.34864e+06	1.03867e+06	1.32652e+06	1.41899e+06	1.09875e+06	682152	853031	975768	720587	1.04919e+06	947791	1.42693	0.512916	0.00240389	0.972222	1.02987
	Com_25_pos	Oleamide	C18 H35 N O	281.271	9.82	282.279	Full match	Full match	No results	6.57532e+09	5.88679e+09	5.71329e+09	5.66106e+09	6.13256e+09	6.45459e+09	4.45465e+09	3.64471e+09	3.87556e+09	4.43261e+09	4.64542e+09	4.84267e+09	1.40655	0.492165	0.000162755	1	1.1679
	Com_486_pos	PC (18:1/18:1)	C44 H84 N O8 P	785.594	11.042	786.601	No results	Full match	No results	1.46843e+08	1.5251e+08	1.71064e+08	2.3363e+08	2.32563e+08	2.5044e+08	2.52191e+08	2.1235e+08	1.64031e+08	6.35112e+07	8.75386e+07	6.4448e+07	1.40634	0.491946	0.127334	0.694444	0.630435
	Com_6437_pos	PC (8:0/8:0)	C24 H48 N O8 P	509.312	7.01	510.319	No results	Full match	No results	7.9291e+06	7.69353e+06	7.67055e+06	7.32343e+06	7.95749e+06	7.73883e+06	5.56642e+06	5.22099e+06	5.46189e+06	6.15322e+06	5.35817e+06	5.25679e+06	1.40268	0.488185	3.67198e-06	1	1.25235
	Com_1058_pos	LPE 20:0	C25 H52 N O7 P	509.348	10.721	510.356	No results	Full match	Full match	8.08211e+07	7.79621e+07	8.23985e+07	8.118e+07	8.89231e+07	8.22711e+07	6.13822e+07	6.01583e+07	6.21121e+07	5.67568e+07	5.52835e+07	6.05409e+07	1.38548	0.470389	1.996e-07	1	1.25363
	Com_13543_pos	Nervonic acid	C24 H46 O2	366.35	11.029	367.357	No results	No results	Full match	1.76355e+06	1.70649e+06	1.47858e+06	1.79291e+06	1.68365e+06	1.5109e+06	1.44315e+06	1.07378e+06	1.25604e+06	1.11441e+06	1.10026e+06	1.23069e+06	1.37651	0.461013	0.000268555	1	1.13251
	Com_24_pos	Hexadecanamide	C16 H33 N O	255.256	9.489	256.263	Full match	Full match	No results	6.35997e+09	6.27929e+09	6.64697e+09	6.69227e+09	7.35213e+09	6.42906e+09	4.66632e+09	4.67899e+09	5.11449e+09	4.61399e+09	4.81426e+09	5.08493e+09	1.3723	0.456598	1.42309e-06	1	1.23884
	Com_53_pos	LPC 18:3	C26 H48 N O7 P	517.316	8.46	518.324	No results	Full match	Full match	3.37723e+09	3.2148e+09	3.49566e+09	3.29296e+09	3.70389e+09	3.49564e+09	2.4976e+09	2.46698e+09	2.59434e+09	2.54465e+09	2.37919e+09	2.58117e+09	1.36619	0.450156	7.70189e-07	1	1.25454
	Com_4261_pos	LPE 19:0	C24 H50 N O7 P	495.333	10.362	496.34	No results	Full match	Full match	1.06509e+07	9.86144e+06	1.02228e+07	1.02197e+07	1.07457e+07	9.20631e+06	8.31466e+06	8.01004e+06	7.61399e+06	5.49816e+06	7.08903e+06	8.39147e+06	1.35598	0.439331	0.003549	1	1.06192
	Com_4719_pos	Docosahexaenoic Acid	C22 H32 O2	345.264	8.208	346.271	Invalid mass	No results	No results	1.14886e+07	1.08792e+07	1.12383e+07	1.10789e+07	1.22618e+07	1.21353e+07	9.79517e+06	8.84341e+06	9.19274e+06	8.51013e+06	8.64629e+06	7.93148e+06	1.30542	0.384519	3.84057e-05	1	1.19292
	Com_8923_pos	2,3-Dinor-TXB2	C18 H30 O6	342.204	6.511	343.211	No results	No results	Full match	3.56534e+06	3.07031e+06	3.40453e+06	3.47911e+06	3.67919e+06	4.58689e+06	2.35712e+06	2.7351e+06	3.35437e+06	2.68213e+06	2.90925e+06	2.76521e+06	1.2965	0.374625	0.00515687	0.972222	0.96923
	Com_1078_pos	PE (18:1/18:2)	C41 H76 N O8 P	741.531	11.309	742.539	No results	Full match	No results	5.95241e+07	5.48589e+07	7.36141e+07	7.70051e+07	7.37522e+07	9.48253e+07	9.03499e+07	5.94918e+07	4.41377e+07	4.5659e+07	4.8803e+07	4.60159e+07	1.29637	0.374476	0.0738089	0.833333	0.699693
	Com_5717_pos	1,2-dihydroxyheptadec-16-yn-4-yl acetate	C19 H34 O4	308.235	10.711	309.242	Invalid mass	Invalid mass	No results	8.79458e+06	7.98937e+06	8.05165e+06	8.41764e+06	8.1283e+06	9.2666e+06	6.75725e+06	6.63889e+06	7.0064e+06	5.61306e+06	6.91327e+06	6.67061e+06	1.27901	0.355028	0.000175774	1	1.14733
	Com_7876_pos	LPC 15:1	C23 H46 N O7 P	479.303	8.469	480.311	No results	Full match	Full match	5.3402e+06	4.53391e+06	5.57325e+06	5.84707e+06	4.88089e+06	5.6926e+06	4.74524e+06	4.71099e+06	4.34184e+06	3.73024e+06	4.32484e+06	3.61837e+06	1.25112	0.32322	0.00465426	0.944444	0.97764
	Com_6548_pos	LPE 15:0	C20 H42 N O7 P	439.271	8.679	440.278	No results	Full match	No results	5.63545e+06	6.25071e+06	4.51924e+06	4.88598e+06	6.79869e+06	5.08253e+06	4.781e+06	4.3983e+06	3.9525e+06	5.15976e+06	4.23643e+06	4.51422e+06	1.2267	0.294779	0.027534	0.888889	0.835193
	Com_14388_pos	20-Carboxy-Leukotriene B4	C20 H30 O6	366.203	4.622	367.21	No results	No results	Full match	613579	1.03978e+06	1.41145e+06	733602	795693	686112	666716	743693	1.01868e+06	894035	287799	854999	1.18233	0.241638	0.405311	0.444444	0.345064
	Com_2385_pos	Lysopc 18:2	C26 H50 N O7 P	519.332	9.584	520.339	No results	No results	Full match	3.04994e+07	2.89923e+07	2.81643e+07	3.22858e+07	3.32367e+07	3.00818e+07	2.65207e+07	2.50709e+07	2.5471e+07	2.6286e+07	2.6224e+07	2.54677e+07	1.18202	0.241252	0.000764277	1	1.1472
	Com_520_pos	Minocycline	C23 H27 N3 O7	220.077	5.143	458.188	Invalid mass	No results	No results	2.42127e+08	2.36204e+08	2.26229e+08	2.28535e+08	2.37739e+08	2.2569e+08	1.98509e+08	2.00029e+08	2.07864e+08	1.99241e+08	2.05374e+08	1.91103e+08	1.16172	0.216258	4.8869e-06	1	1.21708
	Com_4858_pos	Lipoic acid	C8 H14 O2 S2	206.043	1.028	207.05	No results	No results	Full match	1.18017e+07	1.20034e+07	8.68181e+06	1.02109e+07	1.02077e+07	9.71751e+06	8.8801e+06	9.23385e+06	8.7426e+06	9.46154e+06	8.98783e+06	8.98242e+06	1.15353	0.206049	0.0395688	0.833333	0.835865
	Com_13519_pos	Licochalcone A	C21 H22 O4	316.172	9.091	317.179	No results	Invalid mass	No results	1.80477e+06	1.1154e+06	1.23999e+06	1.37837e+06	1.02043e+06	1.10781e+06	1.15498e+06	1.17145e+06	1.00906e+06	1.28054e+06	978157	1.08101e+06	1.14854	0.199807	0.226395	0.694444	0.499066
	Com_2543_pos	2,4-dihydroxyheptadec-16-en-1-yl acetate	C19 H36 O4	350.243	9.087	351.25	Invalid mass	No results	No results	2.52638e+07	2.54872e+07	2.56894e+07	2.51198e+07	2.62282e+07	2.49002e+07	2.29896e+07	2.17957e+07	2.34414e+07	2.42123e+07	2.26869e+07	2.2791e+07	1.10711	0.146793	0.000290877	1	1.15587
	Com_459_pos	1,4-dihydroxyheptadec-16-en-2-yl acetate	C19 H36 O4	310.25	8.448	311.258	Invalid mass	No results	No results	2.74785e+08	2.72229e+08	2.60714e+08	2.66493e+08	2.75781e+08	2.67627e+08	2.65251e+08	2.36448e+08	2.34074e+08	2.69193e+08	2.42229e+08	2.28865e+08	1.09591	0.132129	0.0187401	0.888889	0.919375
	Com_2228_pos	C18 H30 O2	278.224	8.819	279.231	No results	No results	Full match	1.63147e+07	2.02859e+07	1.70372e+07	2.20153e+07	1.7322e+07	1.71745e+07	2.06665e+07	1.9077e+07	2.13499e+07	3.61996e+07	1.97761e+07	2.02641e+07	2.32641e+07	-0.318218	0.110184	0.777778	0.647946
	Com_5712_pos	LPE 20:2	C25 H48 N O7 P	505.317	9.626	506.324	No results	Full match	No results	7.45594e+06	7.01137e+06	8.94055e+06	9.18296e+06	7.47137e+06	6.31269e+06	7.34917e+06	6.93636e+06	7.32241e+06	6.59623e+06	6.78833e+06	8.2769e+06	1.07177	0.0999964	0.374132	0.694444	0.369149
	Com_4073_pos	LPE 17:0	C22 H46 N O7 P	467.301	9.588	468.308	No results	Full match	Full match	1.12484e+07	1.03135e+07	1.16125e+07	1.08072e+07	1.13043e+07	1.00503e+07	1.0284e+07	1.12351e+07	1.0165e+07	8.98408e+06	9.78526e+06	1.11527e+07	1.06054	0.0848048	0.178728	0.777778	0.54321
	Com_2148_pos	Heptadecanoic Acid	C17 H34 O2	292.24	8.561	293.247	Invalid mass	No match	No results	2.80043e+07	2.81192e+07	2.85797e+07	2.76285e+07	2.76241e+07	2.78557e+07	2.72622e+07	2.60977e+07	2.89732e+07	2.75057e+07	2.67306e+07	2.57853e+07	1.03361	0.0476928	0.108866	0.833333	0.662356
	Com_2179_pos	C20 H32 O3	320.235	5.997	321.242	No results	No results	Full match	1.76726e+07	2.01511e+07	1.49978e+07	1.6662e+07	1.81754e+07	2.20116e+07	3.37455e+07	3.01467e+07	3.23006e+07	3.18884e+07	3.70269e+07	2.98596e+07	3.03884e+07	-0.830061	1.73846e-05	1	1.22001
	Com_2222_pos	C9 H16 O4	188.105	5.035	189.113	No results	No results	Full match	3.5191e+07	3.64396e+07	3.49683e+07	3.62342e+07	3.45699e+07	3.50064e+07	1.80925e+07	1.56505e+07	1.90279e+07	1.98211e+07	1.87506e+07	1.76079e+07	1.78505e+07	0.963175	2.19989e-06	1	1.27572
	Com_3410_pos	LPC 6:0	C14 H30 N O7 P	355.176	5.718	356.183	No results	Full match	No results	1.71635e+07	1.9373e+07	1.43253e+07	1.79743e+07	1.88707e+07	1.33984e+07	1.71474e+07	1.40798e+07	1.78259e+07	1.92804e+07	1.74078e+07	1.67778e+07	0.986206	-0.0200387	0.808033	0.555556	0.104155
	Com_3164_pos	LPC 18:4	C26 H46 N O7 P	515.301	7.699	516.308	No results	Full match	No results	1.92731e+07	2.01494e+07	2.00764e+07	1.76079e+07	1.77179e+07	1.90378e+07	2.1325e+07	1.62758e+07	2.24136e+07	1.94289e+07	2.08054e+07	2.13652e+07	0.936262	-0.0950154	0.275167	0.777778	0.45283
	Com_4550_pos	Palmitic Acid	C16 H32 O2	298.214	5.995	299.222	Invalid mass	No results	No results	9.50539e+06	9.24723e+06	7.9129e+06	7.99985e+06	8.0704e+06	7.60175e+06	8.57621e+06	8.27216e+06	1.10858e+07	9.15106e+06	8.56093e+06	8.62163e+06	0.927576	-0.108462	0.230012	0.722222	0.485151
	Com_12024_pos	Ethyl oleate	C20 H38 O2	310.287	9.36	311.295	No results	Full match	Full match	2.22251e+06	1.90694e+06	2.37535e+06	2.10581e+06	1.6556e+06	1.97928e+06	1.93181e+06	2.48114e+06	2.164e+06	2.36107e+06	2.15876e+06	2.4386e+06	0.904702	-0.144486	0.144163	0.75	0.585377
	Com_832_pos	Avocadyne 1-acetate	C19 H34 O4	308.235	8.005	309.242	Invalid mass	Invalid mass	No results	1.16765e+08	1.13856e+08	8.22536e+07	1.07938e+08	1.06287e+08	1.04309e+08	1.14844e+08	1.16273e+08	1.04617e+08	1.3014e+08	1.16374e+08	1.16187e+08	0.904032	-0.145554	0.110601	0.777778	0.639893
	Com_11823_pos	Estrone	C18 H22 O2	270.165	6.42	271.172	No results	Invalid mass	No results	1.55675e+06	1.3133e+06	1.44493e+06	1.52176e+06	2.63235e+06	1.59223e+06	1.90533e+06	2.11068e+06	1.62441e+06	1.89327e+06	1.83382e+06	1.78543e+06	0.902122	-0.148605	0.271618	0.833333	0.460833
	Com_2236_pos	LPC 17:2	C25 H48 N O7 P	505.317	8.35	506.324	No results	Full match	No results	2.91574e+07	2.82047e+07	2.69436e+07	2.84314e+07	2.60913e+07	2.5004e+07	3.24521e+07	3.10509e+07	3.13512e+07	3.60073e+07	3.2667e+07	3.27095e+07	0.834865	-0.260385	0.000223056	1	1.1281
	Com_14013_pos	Prostaglandin E2	C20 H32 O5	352.225	5.604	353.231	No results	No results	Full match	958241	1.22393e+06	935398	869670	975054	879783	1.04326e+06	1.02839e+06	1.32112e+06	1.13614e+06	1.06586e+06	1.52443e+06	0.820608	-0.285235	0.0408199	0.888889	0.774603
	Com_13131_pos	Mevalonic acid	C6 H12 O4	148.074	4.891	149.081	No results	No results	Full match	1.44439e+06	1.3263e+06	1.32372e+06	1.31342e+06	1.42758e+06	1.3995e+06	1.59076e+06	1.67234e+06	1.55089e+06	1.95698e+06	1.90579e+06	1.5604e+06	0.804413	-0.313991	0.00256681	1	1.07273
	Com_7250_pos	8Z,11Z,14Z-Eicosatrienoic acid	C20 H34 O2	324.266	8.548	325.273	No results	Invalid mass	No results	5.49923e+06	4.37024e+06	4.50217e+06	4.37116e+06	4.7449e+06	3.88201e+06	5.19715e+06	5.33301e+06	6.7011e+06	5.47503e+06	6.12747e+06	6.06194e+06	0.784328	-0.35047	0.00282036	0.916667	1.01007
	Com_519_pos	LPE 14:1	C19 H38 N O7 P	423.238	7.72	424.245	No results	Full match	No results	1.76299e+08	1.795e+08	1.75147e+08	1.76885e+08	1.68888e+08	1.39199e+08	2.30223e+08	2.27834e+08	2.43258e+08	2.10406e+08	2.30519e+08	2.16909e+08	0.747466	-0.419921	0.000212826	1	1.16584
	Com_8300_pos	17alpha-Ethinyl estradiol	C20 H24 O2	296.177	5.834	297.184	No results	No results	Full match	2.39907e+06	3.82618e+06	3.34705e+06	5.1272e+06	3.40424e+06	3.1225e+06	5.14351e+06	5.21365e+06	4.30327e+06	4.42835e+06	4.7813e+06	4.84073e+06	0.739312	-0.435745	0.022504	0.888889	0.898591
	Com_4102_pos	lipoamide	C8 H15 N O S2	205.06	4.966	206.067	No results	No results	Full match	9.55357e+06	7.22544e+06	1.09575e+07	1.07412e+07	9.38028e+06	9.48691e+06	1.08683e+07	1.32312e+07	1.40066e+07	1.19687e+07	1.46233e+07	1.35237e+07	0.733107	-0.447903	0.00230633	0.972222	1.02985
	Com_627_pos	LPC 14:1	C22 H44 N O7 P	465.285	7.703	466.293	No results	Full match	No results	1.33169e+08	1.26423e+08	1.36641e+08	1.27779e+08	1.24332e+08	1.23849e+08	1.72308e+08	1.87724e+08	1.79671e+08	1.7138e+08	1.6927e+08	1.73451e+08	0.732767	-0.448574	7.77785e-08	1	1.26007
	Com_12539_pos	11-Ketoetiocholanolone	C19 H28 O3	304.204	5.865	305.211	No results	No results	Full match	1.48652e+06	1.26868e+06	891829	1.17644e+06	1.0889e+06	1.03294e+06	1.76864e+06	1.57438e+06	1.58987e+06	1.63039e+06	1.79785e+06	1.81453e+06	0.682542	-0.551011	0.00183003	1	1.10073
	Com_15572_pos	Deoxycholic acid	C24 H40 O4	392.293	6.616	393.3	No results	No results	Full match	459675	305180	301805	328488	441051	302658	846005	599203	467218	404829	460992	740187	0.6079	-0.718093	0.00925751	0.944444	0.938006
	Com_5964_pos	17alpha-Hydroxyprogesterone	C21 H30 O3	330.218	5.507	699.4	No results	No results	Full match	5.20531e+06	3.60485e+06	4.28088e+06	5.59878e+06	5.07316e+06	5.0454e+06	8.11253e+06	7.6976e+06	8.93674e+06	7.82407e+06	8.43806e+06	7.6921e+06	0.591535	-0.757466	0.000206806	1	1.19363
	Com_3607_pos	Traumatic acid	C12 H20 O4	228.136	5.371	229.143	No results	No results	Full match	7.2258e+06	8.17829e+06	9.06304e+06	8.43264e+06	8.90806e+06	7.57133e+06	1.38175e+07	1.6207e+07	1.8223e+07	1.6123e+07	1.46287e+07	1.67393e+07	0.515771	-0.955197	2.77085e-07	1	1.25123
	Com_1540_pos	All-Trans-13,14-Dihydroretinol	C20 H32 O	288.245	6.44	289.252	No results	No results	Full match	3.27017e+07	2.67851e+07	3.3243e+07	1.96755e+07	2.22152e+07	2.85935e+07	5.74534e+07	5.22794e+07	6.06352e+07	5.51283e+07	5.14683e+07	5.41387e+07	0.49294	-1.02052	0.000218356	1	1.20421
	Com_2855_pos	Prostaglandin E1	C20 H34 O5	336.227	7.727	337.234	Invalid mass	Invalid mass	No results	3.9488e+06	3.89385e+06	4.23011e+06	3.34599e+06	3.79379e+06	3.35057e+06	2.53784e+07	4.28318e+06	3.48633e+06	4.45522e+06	4.1716e+06	4.14166e+06	0.491396	-1.02504	0.257406	0.833333	0.489228
	Com_478_pos	Prunin	C21 H22 O10	434.121	5.673	435.128	Full match	Full match	No results	1.18611e+08	1.20582e+08	1.17713e+08	1.22848e+08	1.17541e+08	1.14374e+08	2.57909e+08	2.58265e+08	2.56717e+08	2.41187e+08	2.46023e+08	2.33878e+08	0.476357	-1.06988	2.20015e-10	1	1.28822
	Com_11049_pos	13-HPODE	C18 H32 O4	312.23	8.808	313.236	No results	No results	Full match	748619	704135	695374	683158	795162	670134	1.00109e+06	3.02145e+06	1.02101e+06	1.61696e+06	1.18135e+06	1.60989e+06	0.45458	-1.13739	0.00814621	1	1.02789
	Com_5759_pos	Pentadecanoic acid	C15 H30 O2	242.224	5.925	243.231	No results	No results	Full match	3.91422e+06	2.28382e+06	4.546e+06	3.78467e+06	1.22718e+06	3.15278e+06	6.57831e+06	4.4599e+06	7.43084e+06	7.64033e+06	7.33214e+06	8.93352e+06	0.446222	-1.16417	0.00509301	0.972222	1.00985
	Com_10776_pos	PE (8:0/8:0)	C21 H42 N O8 P	467.265	7.291	468.272	No results	Full match	No results	1.08271e+06	1.24003e+06	1.26448e+06	1.2829e+06	1.18763e+06	1.13511e+06	2.7001e+06	2.6609e+06	2.66879e+06	2.45245e+06	3.09441e+06	3.13784e+06	0.430336	-1.21646	3.24339e-08	1	1.2724
	Com_558_pos	Acetyl-L-carnitine	C9 H17 N O4	203.116	1.337	204.123	Full match	Full match	Full match	9.85539e+07	7.58999e+07	7.33441e+07	9.56214e+07	6.70764e+07	8.60018e+07	1.7401e+08	2.06938e+08	1.81534e+08	2.0477e+08	1.89901e+08	2.13194e+08	0.424231	-1.23708	3.07387e-06	1	1.25125
	Com_372_pos	19-Nortestosterone	C18 H26 O2	274.193	5.822	275.2	No results	No results	Full match	1.18219e+08	1.00638e+08	1.16304e+08	1.19893e+08	1.11518e+08	1.1484e+08	3.16691e+08	2.6359e+08	3.51553e+08	1.16177e+08	2.94933e+08	3.29492e+08	0.407437	-1.29535	0.00380384	0.916667	1.09021
	Com_924_pos	Palmitoleic acid	C16 H30 O2	254.224	6.859	255.232	Full match	Full match	Full match	4.07595e+07	4.24131e+07	3.53424e+07	3.65994e+07	4.7759e+07	4.31213e+07	9.00896e+07	1.14027e+08	1.14875e+08	1.02818e+08	9.94732e+07	9.93592e+07	0.396356	-1.33513	3.30145e-08	1	1.26727
	Com_3953_pos	6-Keto-prostaglandin f1alpha	C20 H34 O6	370.235	6.004	371.243	No results	No results	Full match	4.29258e+06	5.26014e+06	4.78033e+06	4.44984e+06	4.53555e+06	4.39389e+06	1.34875e+07	1.17787e+07	1.53264e+07	1.26246e+07	1.35918e+07	1.52589e+07	0.337676	-1.56629	5.83739e-09	1	1.27803
	Com_4895_pos	Dehydroepiandrosterone	C19 H28 O2	288.209	6.253	289.216	No results	No results	Full match	3.2696e+06	3.16598e+06	3.46556e+06	3.26749e+06	3.65226e+06	3.77486e+06	9.63831e+06	1.10473e+07	1.01489e+07	8.35477e+06	1.05687e+07	1.13105e+07	0.337256	-1.56808	1.84621e-08	1	1.27737
	Com_9944_pos	Androsterone	C19 H30 O2	290.224	6.56	291.231	No results	No results	Full match	1.17308e+06	931393	1.07798e+06	1.30592e+06	1.02861e+06	809855	3.52413e+06	3.58495e+06	3.69874e+06	3.53688e+06	3.71703e+06	3.55542e+06	0.292677	-1.77262	7.42918e-06	1	1.27284
	Com_1594_pos	(±)11(12)-EET	C20 H32 O3	302.225	5.663	303.232	Invalid mass	No match	No match	1.41027e+07	1.44072e+07	1.39659e+07	1.3988e+07	1.27087e+07	1.40783e+07	4.80932e+07	4.68178e+07	5.67107e+07	5.69676e+07	4.50682e+07	4.7423e+07	0.276507	-1.85461	2.70786e-08	1	1.28465
	Com_3161_pos	Dehydrocholic acid	C24 H34 O5	402.24	6.111	403.247	No results	Full match	Full match	4.22949e+06	3.70002e+06	3.8777e+06	4.80666e+06	4.1742e+06	3.63597e+06	1.86494e+07	1.81145e+07	1.97182e+07	1.65898e+07	1.2795e+07	2.15628e+07	0.227349	-2.13702	1.31491e-07	1	1.27168
	Com_2695_pos	N-Acetylsphingosine	C20 H39 N O3	341.293	6.38	342.3	No results	Full match	No results	1.44907e+06	1.37827e+06	1.3395e+06	1.31989e+06	1.28595e+06	1.26291e+06	3.14066e+06	3.41464e+06	2.61232e+07	3.71612e+06	2.71643e+07	3.10349e+06	0.120541	-3.0524	0.014558	1	0.977671

## Sheet: Lipid Category
ID	Name	Formula	Lipidmaps_ID	COMMON_NAME	SYSTEMATIC_NAME	SYNONYMS	CATEGORY	MAIN_CLASS	SUB_CLASS
Com_756_neg	Arachidonic acid	C20 H32 O2	LMFA01030001	Arachidonic acid	5Z,8Z,11Z,14Z-eicosatetraenoic acid	5Z,8Z,11Z,14Z-icosatetraenoic acid; AA; Arachidonate; cis-5,8,11,14-Eicosatetraenoic acid; (all-Z)-5,8,11,14-Eicosatetraenoic acid; all-cis-5,8,11,14-Eicosatetraenoic acid	Fatty Acyls [FA]	Fatty Acids and Conjugates [FA01]	Unsaturated fatty acids [FA0103]
Com_23_neg	LPI 18:2	C27 H49 O12 P	LMGP06050010	PI(18:2(9Z,12Z)/0:0)	1-(9Z,12Z-octadecadienoyl)-glycero-3-phospho-(1'-myo-inositol)	LPI(18:2(9Z,12Z)/0:0); LPI(18:2)	Glycerophospholipids [GP]	Glycerophosphoinositols [GP06]	Monoacylglycerophosphoinositols [GP0605]
Com_32_neg	LPC 18:2	C26 H50 N O7 P	LMGP01050137	1-linoleoyl-sn-glycero-3-phosphocholine	(2R)-2-hydroxy-3-[(9Z,12Z)-nonadeca-9,12-dienoyloxy]propyl 2-(trimethylammonio)ethyl phosphate	1-(9Z,12Z-octadecadienoyl)-glycero-3-phosphocholine;1-(9Z,12Z-octadecadienoyl)-sn-glycero-3-phosphocholine;1-18:2-lysoPC;1-linoleoyl-glycero-3-phosphocholine;LPC(18:2);LPC(18:2/0:0);LPC(18:2n6/0:0);LPC(18:2omega6/0:0);LyPC(18:2);LyPC(18:2n6/0:0);LyPC(18:2omega6/0:0);LysoPC(18:2);LysoPC(18:2/0:0);LysoPC(18:2n6/0:0);LysoPC(18:2omega6/0:0);Lysophosphatidylcholine(18:2);Lysophosphatidylcholine(18:2/0…	Glycerophospholipids [GP]	Glycerophosphocholines [GP01]	Monoacylglycerophosphocholines [GP0105]
Com_79_neg	LPC 16:1	C24 H48 N O7 P	LMGP01050022	PC(16:1(9Z)/0:0)	1-(9Z-hexadecenoyl)-sn-glycero-3-phosphocholine	1-palmitoleoyl-glycerophosphocholine; LPC(16:1); LPC(16:1)	Glycerophospholipids [GP]	Glycerophosphocholines [GP01]	Monoacylglycerophosphocholines [GP0105]
Com_88_neg	LPS 18:2	C24 H44 N O9 P	LMGP03050011	PS(18:2(9Z,12Z)/0:0)	1-(9Z,12Z-octadecadienoyl)-glycero-3-phosphoserine	LPS(18:2(9Z,12Z)/0:0); LPS(18:2)	Glycerophospholipids [GP]	Glycerophosphoserines [GP03]	Monoacylglycerophosphoserines [GP0305]
Com_90_neg	LPC 18:1	C26 H52 N O7 P	LMGP01050138	PC(18:1(11Z)/0:0)	1-(11Z-octadecadienoyl)-sn-glycero-3-phosphocholine	LPC(18:1)	Glycerophospholipids [GP]	Glycerophosphocholines [GP01]	Monoacylglycerophosphocholines [GP0105]
Com_181_neg	Phloretin	C15 H14 O5	LMPK12120525	Phloretin	_	_	Polyketides [PK]	Flavonoids [PK12]	Chalcones and dihydrochalcones [PK1212]
Com_353_neg	LPS 18:1	C24 H46 N O9 P	LMGP03050001	PS(18:1(9Z)/0:0)	1-(9Z-octadecenoyl)-sn-glycero-3-phosphoserine	L-Serine, 2-hydroxy-3-[(1-oxo-9-octadecenyl)oxy]propyl hydrogen phosphate (ester), [R-(Z)]-; PS(18:1/0:0); LPS(18:1)	Glycerophospholipids [GP]	Glycerophosphoserines [GP03]	Monoacylglycerophosphoserines [GP0305]
Com_501_neg	Eriodictyol	C15 H12 O6	LMPK12140002	Eriodictyol	_	_	Polyketides [PK]	Flavonoids [PK12]	Flavanones [PK1214]
Com_539_neg	LPI 16:1	C25 H47 O12 P	LMGP06050009	PI(16:1(9Z)/0:0)	1-(9Z-hexadecenoyl)-glycero-3-phospho-(1'-myo-inositol)	LPI(16:1(9Z)/0:0); LPI(16:1)	Glycerophospholipids [GP]	Glycerophosphoinositols [GP06]	Monoacylglycerophosphoinositols [GP0605]
Com_601_neg	LPC 16:0	C24 H50 N O7 P	LMGP01050113	PC(16:0/0:0)[rac]	1-hexadecanoyl-sn-glycero-3-phosphocholine	3-Palmitoyl-rac-glycerol-1-phosphorylcholine; LPC(16:0); LPC(16:0)	Glycerophospholipids [GP]	Glycerophosphocholines [GP01]	Monoacylglycerophosphocholines [GP0105]
Com_631_neg	PC (18:1/18:2)	C44 H82 N O8 P	LMGP01010895	PC(18:1(9Z)/18:2(9Z,12Z))	1-(9Z-octadecenoyl)-2-(9Z,12Z-octadecadienoyl)-sn-glycero-3-phosphocholine	PC(18:1/18:2); PC(36:3); PC(18:1_18:2)	Glycerophospholipids [GP]	Glycerophosphocholines [GP01]	Diacylglycerophosphocholines [GP0101]
Com_662_neg	Oxoadipic Acid	C6 H8 O5	LMFA01170121	Oxoadipic acid	2-oxo-hexanedioic acid	_	Fatty Acyls [FA]	Fatty Acids and Conjugates [FA01]	Dicarboxylic acids [FA0117]
Com_830_neg	LPS 18:3	C24 H42 N O9 P	LMGP03050029	PS(18:3(9Z,12Z,15Z)/0:0)	1-(9Z,12Z,15Z-octadecatrienoyl)-glycero-3-phosphoserine	LPS(18:3)	Glycerophospholipids [GP]	Glycerophosphoserines [GP03]	Monoacylglycerophosphoserines [GP0305]
Com_856_neg	Myricitrin	C21 H20 O12	LMPK12112436	Myricitrin	_	Myricetrin	Polyketides [PK]	Flavonoids [PK12]	Flavones and Flavonols [PK1211]
Com_867_neg	PC (16:1/18:2)	C42 H78 N O8 P	LMGP01010690	PC(16:1(9Z)/18:2(9Z,12Z))	1-(9Z-hexadecenoyl)-2-(9Z,12Z-octadecadienoyl)-sn-glycero-3-phosphocholine	PC(16:1/18:2); PC(34:3); PC(16:1_18:2)	Glycerophospholipids [GP]	Glycerophosphocholines [GP01]	Diacylglycerophosphocholines [GP0101]
Com_871_neg	PC (14:0/18:2)	C40 H76 N O8 P	LMGP01010496	PC(14:0/18:2(9Z,12Z))	1-tetradecanoyl-2-(9Z,12Z-octadecadienoyl)-sn-glycero-3-phosphocholine	PC(14:0/18:2); PC(32:2); PC(14:0_18:2)	Glycerophospholipids [GP]	Glycerophosphocholines [GP01]	Diacylglycerophosphocholines [GP0101]
Com_1144_neg	LPC 18:0	C26 H54 N O7 P	LMGP01050076	PC(0:0/18:0)	2-octadecanoyl-sn-glycero-3-phosphocholine	LPC(18:0)	Glycerophospholipids [GP]	Glycerophosphocholines [GP01]	Monoacylglycerophosphocholines [GP0105]
Com_1380_neg	Tetranor-PGDM	C16 H24 O7	LMFA03010221	tetranor-PGDM	9S-hydroxy-11,15-dioxo-2,3,4,5-tetranor-prostan-1,20-dioic acid	_	Fatty Acyls [FA]	Eicosanoids [FA03]	Prostaglandins [FA0301]
Com_1382_neg	LPG 18:3	C24 H43 O9 P	LMGP04050032	PG(18:3(9Z,12Z,15Z)/0:0)	1-(9Z,12Z,15Z-octadecatrienoyl)-glycero-3-phospho-(1'-sn-glycerol)	LPG(18:3)	Glycerophospholipids [GP]	Glycerophosphoglycerols [GP04]	Monoacylglycerophosphoglycerols [GP0405]
Com_1723_neg	LPC 17:1	C25 H50 N O7 P	LMGP01050126	PC(17:1(9Z)/0:0)	1-(9Z-heptadecenoyl)-glycero-3-phosphocholine	LPC(17:1)	Glycerophospholipids [GP]	Glycerophosphocholines [GP01]	Monoacylglycerophosphocholines [GP0105]
Com_1900_neg	Luteolin	C15 H10 O6	LMPK12110006	Luteolin	_	_	Polyketides [PK]	Flavonoids [PK12]	Flavones and Flavonols [PK1211]
Com_2005_neg	Genistein	C15 H10 O5	LMPK12050218	Genistein	_	Prunetol	Polyketides [PK]	Flavonoids [PK12]	Isoflavonoids [PK1205]
Com_2051_neg	LPS 18:0	C24 H48 N O9 P	LMGP03050006	PS(18:0/0:0)	1-octadecanoyl-sn-glycero-3-phosphoserine	LPS(18:0)	Glycerophospholipids [GP]	Glycerophosphoserines [GP03]	Monoacylglycerophosphoserines [GP0305]
Com_2113_neg	LPC 17:0	C25 H52 N O7 P	LMGP01050024	PC(17:0/0:0)	1-heptadecanoyl-sn-glycero-3-phosphocholine	LPC(17:0)	Glycerophospholipids [GP]	Glycerophosphocholines [GP01]	Monoacylglycerophosphocholines [GP0105]
Com_2471_neg	LPA 18:2	C21 H39 O7 P	LMGP10050044	PA(0:0/18:2(9Z,12Z))	2-(9Z,12Z-octadecadienoyl)-sn-glycero-3-phosphate	LPA(18:2)	Glycerophospholipids [GP]	Glycerophosphates [GP10]	Monoacylglycerophosphates [GP1005]
Com_2487_neg	LPS 20:4	C26 H44 N O9 P	LMGP03050007	PS(20:4(5Z,8Z,11Z,14Z)/0:0)	1-(5Z,8Z,11Z,14Z-eicosatetraenoyl)-sn-glycero-3-phosphoserine	PS(20:4/0:0); LPS(20:4)	Glycerophospholipids [GP]	Glycerophosphoserines [GP03]	Monoacylglycerophosphoserines [GP0305]
Com_2859_neg	Suberic acid	C8 H14 O4	LMFA01170001	Suberic acid	1,8-octanedioic acid	Cork acid	Fatty Acyls [FA]	Fatty Acids and Conjugates [FA01]	Dicarboxylic acids [FA0117]
Com_3085_neg	Epicatechin	C15 H14 O6	LMPK12020003	Epicatechin	_	_	Polyketides [PK]	Flavonoids [PK12]	Flavans, Flavanols and Leucoanthocyanidins [PK1202]
Com_3750_neg	LPE 16:0	C21 H44 N O7 P	LMGP02050036	PE(0:0/16:0)	2-hexadecanoyl-sn-glycero-3-phosphoethanolamine	LPE(16:0)	Glycerophospholipids [GP]	Glycerophosphoethanolamines [GP02]	Monoacylglycerophosphoethanolamines [GP0205]
Com_4281_neg	Dodecanedioic acid	C12 H22 O4	LMFA01170009	Dodecanedioic acid	Dodecanedioic acid	_	Fatty Acyls [FA]	Fatty Acids and Conjugates [FA01]	Dicarboxylic acids [FA0117]
Com_4332_neg	Undecanedioic acid	C11 H20 O4	LMFA01170007	Undecanedioic acid	Undecanedioic acid	Undecandioic acid; 1,11-Undecanedioic acid	Fatty Acyls [FA]	Fatty Acids and Conjugates [FA01]	Dicarboxylic acids [FA0117]
Com_4363_neg	LPG 16:1	C22 H43 O9 P	LMGP04050013	PG(16:1(9Z)/0:0)	1-(9Z-hexadecenoyl)-glycero-3-phospho-(1'-sn-glycerol)	LPG(16:1(9Z)/0:0); LPG(16:1)	Glycerophospholipids [GP]	Glycerophosphoglycerols [GP04]	Monoacylglycerophosphoglycerols [GP0405]
Com_4545_neg	Linoleic Acid	C18 H32 O2	LMFA01030120	Linoleic acid	9Z,12Z-octadecadienoic acid	cis-9, cis-12-octadecadienoic acid; cis,cis-Linoleic acid; cis,cis-9,12-octadecadienoic acid; Linoleate; 9Z,12Z-Linoleic acid; Telfairic acid; C18:2n-6,9; Linolic acid; Leinolic acid	Fatty Acyls [FA]	Fatty Acids and Conjugates [FA01]	Unsaturated fatty acids [FA0103]
Com_4554_neg	LPS 16:1	C22 H42 N O9 P	LMGP03050010	PS(16:1(9Z)/0:0)	1-(9Z-hexadecenoyl)-glycero-3-phosphoserine	LPS(16:1(9Z)/0:0); LPS(16:1)	Glycerophospholipids [GP]	Glycerophosphoserines [GP03]	Monoacylglycerophosphoserines [GP0305]
Com_4733_neg	LPC 20:1	C28 H56 N O7 P	LMGP01050131	PC(20:1(11Z)/0:0)	1-(11Z-eicosenoyl)-glycero-3-phosphocholine	LPC(20:1)	Glycerophospholipids [GP]	Glycerophosphocholines [GP01]	Monoacylglycerophosphocholines [GP0105]
Com_4806_neg	Gamma-Caprolactone	C6 H10 O2	LMFA07040010	gamma-caprolactone	5-Ethyldihydro-2(3H)-furanone	_	Fatty Acyls [FA]	Fatty esters [FA07]	Lactones [FA0704]
Com_5538_neg	LPS 20:1	C26 H50 N O9 P	LMGP03050020	PS(20:1(11Z)/0:0)	1-(11Z-eicosenoyl)-glycero-3-phosphoserine	LPS(20:1)	Glycerophospholipids [GP]	Glycerophosphoserines [GP03]	Monoacylglycerophosphoserines [GP0305]
Com_5932_neg	LPS 19:1	C25 H48 N O9 P	LMGP03050019	PS(19:1(9Z)/0:0)	1-(9Z-nonadecenoyl)-glycero-3-phosphoserine	LPS(19:1)	Glycerophospholipids [GP]	Glycerophosphoserines [GP03]	Monoacylglycerophosphoserines [GP0305]
Com_5963_neg	LPS 16:0	C22 H44 N O9 P	LMGP03050002	PS(16:0/0:0)	1-hexadecanoyl-sn-glycero-3-phosphoserine	L-Serine, 2-hydroxy-3-[(1-oxohexadecyl)oxy]propyl hydrogen phosphate (ester), sodium salt, (R)-; LPS(16:0)	Glycerophospholipids [GP]	Glycerophosphoserines [GP03]	Monoacylglycerophosphoserines [GP0305]
Com_6050_neg	LPA 18:1	C21 H41 O7 P	LMGP10050014	PA(0:0/18:1(9Z))	2-(9Z-octadecenoyl)-sn-glycero-3-phosphate	LPA(18:1); 1-lyso-2-oleoyl-sn-glycero-3-phosphate; 1-lyso-2-oleoyl-phosphatidic acid; LPA(18:1)	Glycerophospholipids [GP]	Glycerophosphates [GP10]	Monoacylglycerophosphates [GP1005]
Com_6398_neg	2-Hydroxymyristic acid	C14 H28 O3	LMFA01050484	2-Hydroxymyristic acid	2-hydroxytetradecanoic acid	_	Fatty Acyls [FA]	Fatty Acids and Conjugates [FA01]	Hydroxy fatty acids [FA0105]
Com_6521_neg	LPC 20:2	C28 H54 N O7 P	LMGP01050132	PC(20:2(11Z,14Z)/0:0)	1-(11Z,14Z-eicosadienoyl)-glycero-3-phosphocholine	LPC(20:2)	Glycerophospholipids [GP]	Glycerophosphocholines [GP01]	Monoacylglycerophosphocholines [GP0105]
Com_7156_neg	13Z,16Z-Docosadienoic Acid	C22 H40 O2	LMFA01030405	13Z,16Z-docosadienoic acid	13Z,16Z-docosadienoic acid	C22:2n-6,9	Fatty Acyls [FA]	Fatty Acids and Conjugates [FA01]	Unsaturated fatty acids [FA0103]
Com_7258_neg	Lauric Acid	C12 H24 O2	LMFA01010012	Lauric acid	dodecanoic acid	n-Dodecanoic acid; Dodecanoate; Dodecylic acid; C12:0; Laurostearic acid	Fatty Acyls [FA]	Fatty Acids and Conjugates [FA01]	Straight chain fatty acids [FA0101]
Com_7673_neg	8,15-Dihete	C20 H32 O4	LMFA03060109	8,15-DiHETE	(5Z,9E,11Z,13E)-8,15-dihydroxyicosa-5,9,11,13-tetraenoic acid	_	Fatty Acyls [FA]	Eicosanoids [FA03]	Hydroxy/hydroperoxyeicosatetraenoic acids [FA0306]
Com_7680_neg	LPC 20:3	C28 H52 N O7 P	LMGP01050139	PC(20:3(5Z,8Z,11Z)/0:0)	1-(5Z,8Z,11Z-eicosatrienoyl)-sn-glycero-3-phosphocholine	LPC(20:3)	Glycerophospholipids [GP]	Glycerophosphocholines [GP01]	Monoacylglycerophosphocholines [GP0105]
Com_8717_neg	Isopentenyl pyrophosphate	C5 H12 O7 P2	LMPR01010008	Isopentenyl pyrophosphate	3-methylbut-3-enyl pyrophosphate	Isopentenyl-diphosphate; IPP	Prenol Lipids [PR]	Isoprenoids [PR01]	C5 isoprenoids [PR0101]
Com_8835_neg	Prostaglandin A1	C20 H32 O4	LMFA03010005	PGA1	9-oxo-15S-hydroxy-10Z,13E-prostadienoic acid	Prostaglandin A1; 15a-Hydroxy-9-oxo-10,13E-prostadienoic acid; 15a-Hydroxy-9-oxo-10,13E-prostadienoate	Fatty Acyls [FA]	Eicosanoids [FA03]	Prostaglandins [FA0301]
Com_9360_neg	LPC 20:4	C28 H50 N O7 P	LMGP01050140	PC(20:4(8Z,11Z,14Z,17Z)/0:0)	1-(8Z,11Z,14Z,17Z-eicosatetraenoyl)-sn-glycero-3-phosphocholine	LPC(20:4)	Glycerophospholipids [GP]	Glycerophosphocholines [GP01]	Monoacylglycerophosphocholines [GP0105]
Com_9539_neg	cholesteryl sulfate	C27 H46 O4 S	LMST05020016	cholesterol sulfate	cholest-5-en-3beta-yl hydrogen sulfate	CHOLEST-5-EN-3-YL HYDROGEN SULFATE; cholesterol sulfate; cholesteryl sulfate	Sterols [ST]	Steroid conjugates [ST05]	Sulfates [ST0502]
Com_10025_neg	LPE 19:1	C24 H48 N O7 P	LMGP02050019	PE(19:1(9Z)/0:0)	1-(9Z-nonadecenoyl)-glycero-3-phosphoethanolamine	LPE(19:1)	Glycerophospholipids [GP]	Glycerophosphoethanolamines [GP02]	Monoacylglycerophosphoethanolamines [GP0205]
Com_10080_neg	Nonadecanoic acid	C19 H38 O2	LMFA01010019	Nonadecylic acid	nonadecanoic acid	C19:0	Fatty Acyls [FA]	Fatty Acids and Conjugates [FA01]	Straight chain fatty acids [FA0101]
Com_10086_neg	10-Undecenoic acid	C11 H20 O2	LMFA01030036	Undecylenic acid	10-undecenoic acid	10-undecylenic acid; C11:1n-1; 10-hendecenoic acid	Fatty Acyls [FA]	Fatty Acids and Conjugates [FA01]	Unsaturated fatty acids [FA0103]
Com_10233_neg	lithocholic acid	C24 H40 O3	LMST04010003	Lithocholic acid	3alpha-Hydroxy-5beta-cholan-24-oic Acid	_	Sterols [ST]	Bile acids and derivatives [ST04]	C24 bile acids, alcohols, and derivatives [ST0401]
Com_10365_neg	LPC 19:1	C27 H54 N O7 P	LMGP01050130	PC(19:1(9Z)/0:0)	1-(9Z-nonadecenoyl)-glycero-3-phosphocholine	LPC(19:1)	Glycerophospholipids [GP]	Glycerophosphocholines [GP01]	Monoacylglycerophosphocholines [GP0105]
Com_263_neg	LPC 14:0	C22 H46 N O7 P	LMGP01050073	PC(0:0/14:0)	2-tetradecanoyl-sn-glycero-3-phosphocholine	LPC(14:0)	Glycerophospholipids [GP]	Glycerophosphocholines [GP01]	Monoacylglycerophosphocholines [GP0105]
Com_104_neg	mesaconic acid	C5 H6 O4	LMFA01170116	Mesaconic acid	2-methyl-2E-butenedioic acid	_	Fatty Acyls [FA]	Fatty Acids and Conjugates [FA01]	Dicarboxylic acids [FA0117]
Com_611_neg	LPE 14:0	C19 H40 N O7 P	LMGP02050033	PE(0:0/14:0)	2-tetradecanoyl-sn-glycero-3-phosphoethanolamine	LPE(14:0)	Glycerophospholipids [GP]	Glycerophosphoethanolamines [GP02]	Monoacylglycerophosphoethanolamines [GP0205]
Com_1436_neg	Tetradecanedioic acid	C14 H26 O4	LMFA01170018	Tetradecanedioic acid	Tetradecanedioic acid	_	Fatty Acyls [FA]	Fatty Acids and Conjugates [FA01]	Dicarboxylic acids [FA0117]
Com_813_neg	LPE 20:1	C25 H50 N O7 P	LMGP02050046	PE(0:0/20:1(11Z))	2-(11Z-eicosenoyl)-sn-glycero-3-phosphoethanolamine	LPE(20:1)	Glycerophospholipids [GP]	Glycerophosphoethanolamines [GP02]	Monoacylglycerophosphoethanolamines [GP0205]
Com_542_neg	Stearic acid	C18 H36 O2	LMFA01010018	Stearic acid	octadecanoic acid	Cetylacetic acid; Stearate; n-Octadecanoic acid; Octadecanoate; C18:0; Lactaric acid; Talgic acid; Bassinic acid; Stearophanic acid	Fatty Acyls [FA]	Fatty Acids and Conjugates [FA01]	Straight chain fatty acids [FA0101]
Com_31_neg	LPE 18:2	C23 H44 N O7 P	LMGP02050041	PE(0:0/18:2(9Z,12Z))	2-(9Z,12Z-octadecadienoyl)-sn-glycero-3-phosphoethanolamine	LPE(18:2)	Glycerophospholipids [GP]	Glycerophosphoethanolamines [GP02]	Monoacylglycerophosphoethanolamines [GP0205]
Com_2774_neg	LPE 17:1	C22 H44 N O7 P	LMGP02050008	PE(17:1(9Z)/0:0)	1-(9Z-heptadecenoyl)-sn-glycero-3-phosphoethanolamine	PE(17:1/0:0); LPE(17:1)	Glycerophospholipids [GP]	Glycerophosphoethanolamines [GP02]	Monoacylglycerophosphoethanolamines [GP0205]
Com_4008_neg	LPE 17:2	C22 H42 N O7 P	LMGP02050016	PE(17:2(9Z,12Z)/0:0)	1-(9Z,12Z-heptadecadienoyl)-glycero-3-phosphoethanolamine	LPE(17:2)	Glycerophospholipids [GP]	Glycerophosphoethanolamines [GP02]	Monoacylglycerophosphoethanolamines [GP0205]
Com_428_neg	9-HOTrE	C18 H30 O3	LMFA02000024	9S-HOTrE	9S-hydroxy-10E,12Z,15Z-octadecatrienoic acid	9-HOTrE	Fatty Acyls [FA]	Octadecanoids [FA02]	Other Octadecanoids [FA0200]
Com_53_neg	LPE 18:3	C23 H42 N O7 P	LMGP02050043	PE(0:0/18:3(9Z,12Z,15Z))	2-(9Z,12Z,15Z-octadecatrienoyl)-sn-glycero-3-phosphoethanolamine	LPE(18:3)	Glycerophospholipids [GP]	Glycerophosphoethanolamines [GP02]	Monoacylglycerophosphoethanolamines [GP0205]
Com_98_neg	LPE 16:1	C21 H42 N O7 P	LMGP02050037	PE(0:0/16:1(9Z))	2-(9Z-hexadecenoyl)-sn-glycero-3-phosphoethanolamine	LPE(16:1)	Glycerophospholipids [GP]	Glycerophosphoethanolamines [GP02]	Monoacylglycerophosphoethanolamines [GP0205]
Com_1964_neg	Sebacic acid	C10 H18 O4	LMFA01170006	Sebacic acid	Decanedioic acid	Iponic acid; Ipomic acid	Fatty Acyls [FA]	Fatty Acids and Conjugates [FA01]	Dicarboxylic acids [FA0117]
Com_5393_neg	LPE 18:4	C23 H40 N O7 P	LMGP02050044	PE(0:0/18:4(6Z,9Z,12Z,15Z))	2-(6Z,9Z,12Z,15Z-octadecatetraenoyl)-sn-glycero-3-phosphoethanolamine	LPE(18:4)	Glycerophospholipids [GP]	Glycerophosphoethanolamines [GP02]	Monoacylglycerophosphoethanolamines [GP0205]
Com_1746_neg	N-Oleoyl Glycine	C20 H37 N O3	LMFA08020082	N-oleoyl glycine	N-(9Z-octadecenoyl)-glycine	EMA-1; Elmiric acid	Fatty Acyls [FA]	Fatty amides [FA08]	N-acyl amines [FA0802]
Com_9102_neg	LPC 12:0	C20 H42 N O7 P	LMGP01050009	PC(12:0/0:0)	1-dodecanoyl-sn-glycero-3-phosphocholine	1-Dodecanoyl-sn-glycerol-3-phosphorylcholine; 1-Dodecanoyllysolecithin; 1-Lauroyl-2-hydroxy-sn-glycero-3-phosphocholine; 1-Lauroyl-L-alpha-phosphorylcholine; LPC(12:0); LPC(12:0)	Glycerophospholipids [GP]	Glycerophosphocholines [GP01]	Monoacylglycerophosphocholines [GP0105]
Com_6063_neg	Myristic Acid	C14 H28 O2	LMFA01010014	Myristic acid	tetradecanoic acid	C14:0	Fatty Acyls [FA]	Fatty Acids and Conjugates [FA01]	Straight chain fatty acids [FA0101]
Com_11018_neg	LPE 22:1	C27 H54 N O7 P	LMGP02050068	PE(22:1(13Z)/0:0)	1-(13Z-docosenoyl)-sn-glycero-3-phosphoethanolamine	LPE(22:1)	Glycerophospholipids [GP]	Glycerophosphoethanolamines [GP02]	Monoacylglycerophosphoethanolamines [GP0205]
Com_24_pos	Hexadecanamide	C16 H33 N O	LMFA08010009	Palmitamide	Hexadecanamide	_	Fatty Acyls [FA]	Fatty amides [FA08]	Primary amides [FA0801]
Com_25_pos	Oleamide	C18 H35 N O	LMFA08010004	Oleamide	9Z-octadecenamide	Oleic acid amide	Fatty Acyls [FA]	Fatty amides [FA08]	Primary amides [FA0801]
Com_98_pos	Stearamide	C18 H37 N O	LMFA08010003	Stearamide	Octadecanamide	_	Fatty Acyls [FA]	Fatty amides [FA08]	Primary amides [FA0801]
Com_478_pos	Prunin	C21 H22 O10	LMPK12140237	Prunin	_	_	Polyketides [PK]	Flavonoids [PK12]	Flavanones [PK1214]
Com_558_pos	Acetyl-L-carnitine	C9 H17 N O4	LMFA07070050	Acetyl-L-carnitine	(3R)-3-acetyloxy-4-(trimethylazaniumyl)butanoate	L-Acetylcarnitine	Fatty Acyls [FA]	Fatty esters [FA07]	Fatty acyl carnitines [FA0707]
Com_924_pos	Palmitoleic acid	C16 H30 O2	LMFA01030056	cis-9-palmitoleic acid	9Z-hexadecenoic acid	cis-9-hexadecenoic acid; 9Z-palmitoleic acid; C16:1n-7; Physetoleic acid; Zoomaric acid; Palmitoleic acid; cis-Palmitoleic acid; Oleopalmitic acid; Zoomeric acid	Fatty Acyls [FA]	Fatty Acids and Conjugates [FA01]	Unsaturated fatty acids [FA0103]
Com_372_pos	19-Nortestosterone	C18 H26 O2	LMST02010044	nandrolone	17beta-hydroxyestr-4-en-3-one	(17beta)-17-hydroxyestr-4-en-3-one; 17beta-hydroxy-19-nor-4-androsten-3-one; 17beta-hydroxy-4-estren-3-one; 19-Norandrostenolone; 19-Nortestosterone; 4-estren-17beta-ol-3-one; Nandrolone	Sterols [ST]	Steroids [ST02]	C18 steroids (estrogens) and derivatives [ST0201]
Com_459_pos	1,4-dihydroxyheptadec-16-en-2-yl acetate	C19 H36 O4	LMFA05000641	Avocadene 2-acetate	1,4-dihydroxyheptadec-16-en-2-yl acetate	_	Fatty Acyls [FA]	Fatty alcohols [FA05]	_
Com_486_pos	PC (18:1/18:1)	C44 H84 N O8 P	LMGP01012163	PC(18:1(9Z)/18:1(11Z))	1-(9Z-octadecenoyl)-2-(11Z-octadecenoyl)-sn-glycero-3-phosphocholine	PC(36:2); PC(18:1/18:1)	Glycerophospholipids [GP]	Glycerophosphocholines [GP01]	Diacylglycerophosphocholines [GP0101]
Com_520_pos	Minocycline	C23 H27 N3 O7	LMPK07000002	Minocycline	_	_	Polyketides [PK]	Linear tetracyclines [PK07]	_
Com_832_pos	Avocadyne 1-acetate	C19 H34 O4	LMFA05000644	Avocadyne 1-acetate	2,4-dihydroxyheptadec-16-yn-1-yl acetate	_	Fatty Acyls [FA]	Fatty alcohols [FA05]	_
Com_930_pos	Ouabain	C29 H44 O12	LMST01120022	Ouabain	1beta,3beta,5beta,11alpha,14beta,19beta-hexahydroxy-5beta-card-20(22)-enolide 3-O-(alpha-L-rhamnopyranoside)	3beta-(alpha-L-rhamnopyranosyloxy)-1beta,5beta,11alpha,14beta,19beta-pentahydroxy-5beta-card-20(22)-enolide; G-Strophanthin; Ouabagenin L-Rhamnoside; Ouabagenin-L-rhamnosid; Ouabain; Ouabain anhydrous; Ouabaine; Oubain	Sterols [ST]	Sterols [ST01]	Cardanolides and derivatives [ST0112]
Com_1540_pos	All-Trans-13,14-Dihydroretinol	C20 H32 O	LMPR01090047	all-trans-13,14-dihydroretinol	13,14-dihydroretinol	13,14-Dihydroretinol	Prenol Lipids [PR]	Isoprenoids [PR01]	Retinoids [PR0109]
Com_2148_pos	Heptadecanoic Acid	C17 H34 O2	LMFA01010017	Margaric acid	heptadecanoic acid	Heptadecylic acid; C17:0; Daturic acid; Daturinic acid; Margarinic acid	Fatty Acyls [FA]	Fatty Acids and Conjugates [FA01]	Straight chain fatty acids [FA0101]
Com_2179_pos	12(S)-HETE	C20 H32 O3	LMFA03060064	12S-hydroxy-5E,8Z,10Z,14Z-eicosatetraenoic acid	12S-hydroxy-5E,8Z,10Z,14Z-eicosatetraenoic acid	5,8,10,14-Eicosatetraenoic acid, 12-hydroxy-, [S-(E,Z,Z,Z)]-; 12(S)-5,8,10,14-Hydroxyeicosatetraenoic acid; 12(S)-HETE; 12-HETE; 12-Hydroxy-5,8,10,14-eicosatetraenoic acid; 12-Hydroxyeicosatetraenoic acid; 12-L-Hydroxy-5,8,10,14-eicosatetraenoic acid; 12S-	Fatty Acyls [FA]	Eicosanoids [FA03]	Hydroxy/hydroperoxyeicosatetraenoic acids [FA0306]
Com_2222_pos	Azelaic acid	C9 H16 O4	LMFA01170054	Azelaic acid	Nonanedioic acid	_	Fatty Acyls [FA]	Fatty Acids and Conjugates [FA01]	Dicarboxylic acids [FA0117]
Com_2228_pos	Punicic Acid	C18 H30 O2	LMFA01030146	Punicic acid	9Z,11E,13Z-octadecatrienoic acid	Trichosanic acid; cis-9, trans-11, cis-13-octadecatrienoic acid; C18:3n-5,7,9; Trichosanoic acid; Punicinic acid	Fatty Acyls [FA]	Fatty Acids and Conjugates [FA01]	Unsaturated fatty acids [FA0103]
Com_2385_pos	Lysopc 18:2	C26 H50 N O7 P	LMGP01050137	1-linoleoyl-sn-glycero-3-phosphocholine	(2R)-2-hydroxy-3-[(9Z,12Z)-nonadeca-9,12-dienoyloxy]propyl 2-(trimethylammonio)ethyl phosphate	1-(9Z,12Z-octadecadienoyl)-glycero-3-phosphocholine;1-(9Z,12Z-octadecadienoyl)-sn-glycero-3-phosphocholine;1-18:2-lysoPC;1-linoleoyl-glycero-3-phosphocholine;LPC(18:2);LPC(18:2/0:0);LPC(18:2n6/0:0);LPC(18:2omega6/0:0);LyPC(18:2);LyPC(18:2n6/0:0);LyPC(18:2omega6/0:0);LysoPC(18:2);LysoPC(18:2/0:0);LysoPC(18:2n6/0:0);LysoPC(18:2omega6/0:0);Lysophosphatidylcholine(18:2);Lysophosphatidylcholine(18:2/0…	Glycerophospholipids [GP]	Glycerophosphocholines [GP01]	Monoacylglycerophosphocholines [GP0105]
Com_2408_pos	PC (9:0/9:0)	C26 H52 N O8 P	LMGP01011270	PC(9:0/9:0)	1,2-dinonanoyl-sn-glycero-3-phosphocholine	1,2-Dinonanoyl-sn-glycerol-3-phosphorylcholine; 3-sn-Dinonanoyllecithin; PC(18:0); PC(9:0/9:0)	Glycerophospholipids [GP]	Glycerophosphocholines [GP01]	Diacylglycerophosphocholines [GP0101]
Com_2521_pos	Prostaglandin B1	C20 H32 O4	LMFA03010131	PGB1	9-oxo-15S-hydroxy-8(12),13E-prostadienoic acid	Prostaglandin B1	Fatty Acyls [FA]	Eicosanoids [FA03]	Prostaglandins [FA0301]
Com_2543_pos	2,4-dihydroxyheptadec-16-en-1-yl acetate	C19 H36 O4	LMFA05000640	Avocadene 1-acetate	2,4-dihydroxyheptadec-16-en-1-yl acetate	_	Fatty Acyls [FA]	Fatty alcohols [FA05]	_
Com_2695_pos	N-Acetylsphingosine	C20 H39 N O3	LMSP02010014	Cer(d18:1/2:0)	N-(acetyl)-sphing-4-enine	C2-ceramide; N-(acetyl)-ceramide; N-(acetyl)-ceramide; N-acetylsphingosine; Cer[NS]	Sphingolipids [SP]	Ceramides [SP02]	N-acylsphingosines (ceramides) [SP0201]
Com_2855_pos	Prostaglandin E1	C20 H34 O5	LMFA03010134	PGE1	9-oxo-11R,15S-dihydroxy-13E-prostaenoic acid	Prostaglandin E1	Fatty Acyls [FA]	Eicosanoids [FA03]	Prostaglandins [FA0301]
Com_3161_pos	Dehydrocholic acid	C24 H34 O5	LMST04010106	Dehydrocholic acid	3,7,12-Trioxo-5beta-cholan-24-oic Acid	_	Sterols [ST]	Bile acids and derivatives [ST04]	C24 bile acids, alcohols, and derivatives [ST0401]
Com_3164_pos	LPC 18:4	C26 H46 N O7 P	LMGP01050129	PC(18:4(6Z,9Z,12Z,15Z)/0:0)	1-(6Z,9Z,12Z,15Z-octadecatetraenoyl)-glycero-3-phosphocholine	LPC(18:4)	Glycerophospholipids [GP]	Glycerophosphocholines [GP01]	Monoacylglycerophosphocholines [GP0105]
Com_3284_pos	Hexanoylcarnitine	C13 H25 N O4	LMFA07070070	Hexanoylcarnitine	3-(hexanoyloxy)-4-(trimethylazaniumyl)butanoate	_	Fatty Acyls [FA]	Fatty esters [FA07]	Fatty acyl carnitines [FA0707]
Com_3410_pos	LPC 6:0	C14 H30 N O7 P	LMGP01050093	PC(0:0/6:0)	2-hexanoyl-sn-glycero-3-phosphocholine	LPC(6:0)	Glycerophospholipids [GP]	Glycerophosphocholines [GP01]	Monoacylglycerophosphocholines [GP0105]
Com_3544_pos	Palmitoylethanolamide	C18 H37 N O2	LMFA08040057	Palmitoyl-EA-d4	N-(2-hydroxyethyl-1,1,2,2-d4)-hexadecanamide	Palmitoyl ethanolamide; palmitoylethanolamide; Anandamide (16:0); N-palmitoyl ethanolamine	Fatty Acyls [FA]	Fatty amides [FA08]	N-acyl ethanolamides (endocannabinoids) [FA0804]
Com_3607_pos	Traumatic acid	C12 H20 O4	LMFA01170002	Traumatic acid	2E-dodecenedioic acid	trans-2-dodecenedioic acid; trans-Traumatic acid	Fatty Acyls [FA]	Fatty Acids and Conjugates [FA01]	Dicarboxylic acids [FA0117]
Com_3795_pos	PE (16:1/16:1)	C37 H70 N O8 P	LMGP02010356	PE(16:1(5Z)/16:1(5Z))	1,2-di-(5Z-hexadecenoyl)-sn-glycero-3-phosphoethanolamine	PE(16:1/16:1); PE(32:2); PE(16:1_16:1)	Glycerophospholipids [GP]	Glycerophosphoethanolamines [GP02]	Diacylglycerophosphoethanolamines [GP0201]
Com_3953_pos	6-Keto-prostaglandin f1alpha	C20 H34 O6	LMFA03010001	6-keto-PGF1alpha	6-oxo-9S,11R,15S-trihydroxy-13E-prostenoic acid	6-keto-Prostaglandin F1alpha; 6-oxo-prostaglandin F1alpha; 6-Oxo-PGF1alpha	Fatty Acyls [FA]	Eicosanoids [FA03]	Prostaglandins [FA0301]
Com_4102_pos	lipoamide	C8 H15 N O S2	LMFA08010006	lipoamide	5-(1,2-dithiolan-3-yl)pentanamide	Lipoamide; Thioctamide; Thioctic acid amide; alpha-lipoic acid amide; lipoamide; vitamin N	Fatty Acyls [FA]	Fatty amides [FA08]	Primary amides [FA0801]
Com_4550_pos	Palmitic Acid	C16 H32 O2	LMFA01010001	Palmitic acid	hexadecanoic acid	Cetylic acid; Palmitate; n-Hexadecanoic acid; C16:0; Aethalic acid	Fatty Acyls [FA]	Fatty Acids and Conjugates [FA01]	Straight chain fatty acids [FA0101]
Com_4719_pos	Docosahexaenoic Acid	C22 H32 O2	LMFA01031176	_	5Z,8Z,11Z,14Z,17Z,20Z-docosahexaenoic acid	Docosahexaenoic acid; C22:6n-2,5,8,11,14,17;Docosahexaenoate;5Z,8Z,11Z,14Z,17Z,20Z-docosahexaenoate	Fatty Acyls [FA]	Fatty Acids and Conjugates [FA01]	Unsaturated fatty acids [FA0103]
Com_4858_pos	Lipoic acid	C8 H14 O2 S2	LMFA01130001	Lipoic acid	1,2-dithiolane-3R-pentanoic acid	R-Lipoic acid	Fatty Acyls [FA]	Fatty Acids and Conjugates [FA01]	Thia fatty acids [FA0113]
Com_4895_pos	Dehydroepiandrosterone	C19 H28 O2	LMST02020021	Dehydroepiandrosterone	3beta-hydroxyandrost-5-en-17-one	_	Sterols [ST]	Steroids [ST02]	C19 steroids (androgens) and derivatives [ST0202]
Com_5223_pos	PC (10:0/10:0)	C28 H56 N O8 P	LMGP01010380	PC(10:0/10:0)	1,2-didecanoyl-sn-glycero-3-phosphocholine	Didecanoyl-L-alpha-glycerophosphorylcholine; Didecanoylglycerophosphocholine; Didecanoyllecithin; Didecanoylphosphatidylcholine; L-alpha-Didecanoylphosphatidylcholine; L-Dicapryllecithin; L-Didecanoyllecithin; PC(20:0); PC(10:0_10:0)	Glycerophospholipids [GP]	Glycerophosphocholines [GP01]	Diacylglycerophosphocholines [GP0101]
Com_5717_pos	1,2-dihydroxyheptadec-16-yn-4-yl acetate	C19 H34 O4	LMFA05000645	Avocadyne 4-acetate	1,2-dihydroxyheptadec-16-yn-4-yl acetate	_	Fatty Acyls [FA]	Fatty alcohols [FA05]	_
Com_5759_pos	Pentadecanoic acid	C15 H30 O2	LMFA01010015	Pentadecylic acid	pentadecanoic acid	C15:0	Fatty Acyls [FA]	Fatty Acids and Conjugates [FA01]	Straight chain fatty acids [FA0101]
Com_5964_pos	17alpha-Hydroxyprogesterone	C21 H30 O3	LMST02030161	17alpha-hydroxyprogesterone	17-hydroxypregn-4-ene-3,20-dione	17-hydroxyprogesterone; 17alpha-Hydroxy-4-pregnene-3,20-dione; 17alpha-Hydroxy-progesterone; 17alpha-Hydroxyprogesterone; Pregn-4-ene-3,20-dione-17-ol; hydroxyprogesterone	Sterols [ST]	Steroids [ST02]	C21 steroids (gluco/mineralocorticoids, progestogins) and derivatives [ST0203]
Com_6437_pos	PC (8:0/8:0)	C24 H48 N O8 P	LMGP01011251	PC(8:0/8:0)	1,2-dioctanoyl-sn-glycero-3-phosphocholine	1,2-Dioctanoyl-sn-glycero-3-phosphocholine; 1,2-Dioctanoyl-sn-glycerol-3-phosphocholine; Dicapryloyl-L-alpha-lecithin; Dioctanoyl-L-alpha-glycerophosphorylcholine; Dioctanoyl-L-alpha-phosphatidylcholine; PC(16:0); PC(8:0/8:0)	Glycerophospholipids [GP]	Glycerophosphocholines [GP01]	Diacylglycerophosphocholines [GP0101]
Com_6548_pos	LPE 15:0	C20 H42 N O7 P	LMGP02050035	PE(0:0/15:0)	2-pentadecanoyl-sn-glycero-3-phosphoethanolamine	LPE(15:0)	Glycerophospholipids [GP]	Glycerophosphoethanolamines [GP02]	Monoacylglycerophosphoethanolamines [GP0205]
Com_7193_pos	Cholic acid	C24 H40 O5	LMST04010001	Cholic acid	3Alpha,7Alpha,12Alpha-trihydroxy-5Beta-cholan-24-oic acid	Cholic Acid	Sterols [ST]	Bile acids and derivatives [ST04]	C24 bile acids, alcohols, and derivatives [ST0401]
Com_7250_pos	8Z,11Z,14Z-Eicosatrienoic acid	C20 H34 O2	LMFA01030158	bishomo-gamma-linolenic acid	8Z,11Z,14Z-eicosatrienoic acid	dihomo-gamma-linolenic acid; 8, 11, 14-eicosatrienoic acid; C20:3n-6,9,12; gamma-Homolinolenic acid	Fatty Acyls [FA]	Fatty Acids and Conjugates [FA01]	Unsaturated fatty acids [FA0103]
Com_7876_pos	LPC 15:1	C23 H46 N O7 P	LMGP01050125	PC(15:1(9Z)/0:0)	1-(9Z-pentadecenoyl)-glycero-3-phosphocholine	LPC(15:1)	Glycerophospholipids [GP]	Glycerophosphocholines [GP01]	Monoacylglycerophosphocholines [GP0105]
Com_8300_pos	17alpha-Ethinyl estradiol	C20 H24 O2	LMST02010036	17alpha-Ethinyl estradiol	17alpha-ethinyl-estra-1,3,5(10)-triene-3,17beta-diol	_	Sterols [ST]	Steroids [ST02]	C18 steroids (estrogens) and derivatives [ST0201]
Com_8617_pos	Prostaglandin G2	C20 H32 O6	LMFA03010009	PGG2	9S,11R-epidioxy-15S-hydroperoxy-5Z,13E-prostadienoic acid	Prostaglandin G2	Fatty Acyls [FA]	Eicosanoids [FA03]	Prostaglandins [FA0301]
Com_8923_pos	2,3-Dinor-TXB2	C18 H30 O6	LMFA03030003	2,3-Dinor-TXB2	9S,11,15S-trihydroxy-2,3-dinor-thromboxa-5Z,13E-dien-1-oic acid	2,3-Dinor-Thromboxane B2	Fatty Acyls [FA]	Eicosanoids [FA03]	Thromboxanes [FA0303]
Com_9944_pos	Androsterone	C19 H30 O2	LMST02020001	Androsterone	3alpha-hydroxy-5alpha-androstan-17-one	Androsterone	Sterols [ST]	Steroids [ST02]	C19 steroids (androgens) and derivatives [ST0202]
Com_10776_pos	PE (8:0/8:0)	C21 H42 N O8 P	LMGP02010102	PE(8:0/8:0)	1,2-dioctanoyl-sn-glycero-3-phosphoethanolamine	Octanoic acid, 1-[[[(2-aminoethoxy)hydroxyphosphinyl]oxy]methyl]-1,2-ethanediyl ester, (R)-; PE(16:0); PE(8:0_8:0)	Glycerophospholipids [GP]	Glycerophosphoethanolamines [GP02]	Diacylglycerophosphoethanolamines [GP0201]
Com_11049_pos	13-HPODE	C18 H32 O4	LMFA02000034	13S-HpODE	13S-hydroperoxy-9Z,11E-octadecadienoic acid	13-HpODE	Fatty Acyls [FA]	Octadecanoids [FA02]	Other Octadecanoids [FA0200]
Com_11823_pos	Estrone	C18 H22 O2	LMST02010004	Estrone	3-hydroxy-estra-1,3,5(10)-trien-17-one	_	Sterols [ST]	Steroids [ST02]	C18 steroids (estrogens) and derivatives [ST0201]
Com_12024_pos	Ethyl oleate	C20 H38 O2	LMFA07010880	Ethyl oleate	ethyl (9E)-octadec-9-enoate	_	Fatty Acyls [FA]	Fatty esters [FA07]	Wax monoesters [FA0701]
Com_12539_pos	11-Ketoetiocholanolone	C19 H28 O3	LMST02020087	11-Ketoetiocholanolone	_	_	Sterols [ST]	Steroids [ST02]	C19 steroids (androgens) and derivatives [ST0202]
Com_13131_pos	Mevalonic acid	C6 H12 O4	LMFA01050352	Mevalonic acid	3R-methyl-3,5-dihydroxy-pentanoic acid	3,5-Dihydroxy-3-methylvaleric acid	Fatty Acyls [FA]	Fatty Acids and Conjugates [FA01]	Hydroxy fatty acids [FA0105]
Com_13519_pos	Licochalcone A	C21 H22 O4	LMPK12120424	Licochalcone A	_	_	Polyketides [PK]	Flavonoids [PK12]	Chalcones and dihydrochalcones [PK1212]
Com_13543_pos	Nervonic acid	C24 H46 O2	LMFA01030092	Nervonic acid	15Z-tetracosenoic acid	cis-15-tetracosenoic acid; cis-selacholeic acid; C24:1n-9; Selacholeic acid; Nevonic acid	Fatty Acyls [FA]	Fatty Acids and Conjugates [FA01]	Unsaturated fatty acids [FA0103]
Com_14013_pos	Prostaglandin E2	C20 H32 O5	LMFA03010003	PGE2	9-oxo-11R,15S-dihydroxy-5Z,13E-prostadienoic acid	Prostaglandin E2; Dinoprostone; Prostin E2	Fatty Acyls [FA]	Eicosanoids [FA03]	Prostaglandins [FA0301]
Com_14378_pos	Tetrahydrocorticosterone	C21 H34 O4	LMST02030100	Tetrahydrocorticosterone	3alpha,11beta,21-5alpha-trihydroxy-pregnane-20-one	_	Sterols [ST]	Steroids [ST02]	C21 steroids (gluco/mineralocorticoids, progestogins) and derivatives [ST0203]
Com_14388_pos	20-Carboxy-Leukotriene B4	C20 H30 O6	LMFA03020016	20-carboxy-LTB4	5S,12R-dihydroxy-6Z,8E,10E,14Z-eicosatetraene-1,20-dioic acid	20-carboxy-Leukotriene B4	Fatty Acyls [FA]	Eicosanoids [FA03]	Leukotrienes [FA0302]
Com_15509_pos	cis-gondoic acid	C20 H38 O2	LMFA01030085	cis-gondoic acid	11Z-eicosenoic acid	cis-11-eicosenoic acid; cis-11-icosenoic acid; C20:1n-9	Fatty Acyls [FA]	Fatty Acids and Conjugates [FA01]	Unsaturated fatty acids [FA0103]
Com_15572_pos	Deoxycholic acid	C24 H40 O4	LMST04010040	Deoxycholic acid	3alpha,12alpha-Dihydroxy-5beta-cholan-24-oic Acid	_	Sterols [ST]	Bile acids and derivatives [ST04]	C24 bile acids, alcohols, and derivatives [ST0401]
Com_53_pos	LPC 18:3	C26 H48 N O7 P	LMGP01050128	PC(18:3(6Z,9Z,12Z)/0:0)	1-(6Z,9Z,12Z-octadecatrienoyl)-glycero-3-phosphocholine	LPC(18:3)	Glycerophospholipids [GP]	Glycerophosphocholines [GP01]	Monoacylglycerophosphocholines [GP0105]
Com_97_pos	LPE 18:1	C23 H46 N O7 P	LMGP02050064	PE(18:1(11Z)/0:0)	1-(11Z-octadecenoyl)-sn-glycero-3-phosphoethanolamine	LPE(18:1)	Glycerophospholipids [GP]	Glycerophosphoethanolamines [GP02]	Monoacylglycerophosphoethanolamines [GP0205]
Com_152_pos	LPE 18:0	C23 H48 N O7 P	LMGP02050038	PE(0:0/18:0)	2-octadecanoyl-sn-glycero-3-phosphoethanolamine	LPE(18:0)	Glycerophospholipids [GP]	Glycerophosphoethanolamines [GP02]	Monoacylglycerophosphoethanolamines [GP0205]
Com_519_pos	LPE 14:1	C19 H38 N O7 P	LMGP02050034	PE(0:0/14:1(9Z))	2-(9Z-tetradecenoyl)-sn-glycero-3-phosphoethanolamine	LPE(14:1)	Glycerophospholipids [GP]	Glycerophosphoethanolamines [GP02]	Monoacylglycerophosphoethanolamines [GP0205]
Com_627_pos	LPC 14:1	C22 H44 N O7 P	LMGP01050014	PC(14:1(9Z)/0:0)	1-(9Z-tetradecenoyl)-sn-glycero-3-phosphocholine	PC(14:1/0:0); LPC(14:1)	Glycerophospholipids [GP]	Glycerophosphocholines [GP01]	Monoacylglycerophosphocholines [GP0105]
Com_1058_pos	LPE 20:0	C25 H52 N O7 P	LMGP02050045	PE(0:0/20:0)	2-eicosanoyl-sn-glycero-3-phosphoethanolamine	LPE(20:0)	Glycerophospholipids [GP]	Glycerophosphoethanolamines [GP02]	Monoacylglycerophosphoethanolamines [GP0205]
Com_1078_pos	PE (18:1/18:2)	C41 H76 N O8 P	LMGP02010048	PE(18:1(9Z)/18:2(9Z,12Z))	1-(9Z-octadecenoyl)-2-(9Z,12Z-octadecadienoyl)-sn-glycero-3-phosphoethanolamine	9,12-Octadecadienoic acid (Z,Z)-, 1-[[[(2-aminoethoxy)hydroxyphosphinyl]oxy]methyl]-2-[(1-oxo-9-octadecenyl)oxy]ethyl ester, [R-(Z)]-; Linolein, 1-oleo-2-, phosphate, 2-aminoethyl ester, L-(+)-; PE(18:1/18:2); PE(36:3); PE(18:1_18:2)	Glycerophospholipids [GP]	Glycerophosphoethanolamines [GP02]	Diacylglycerophosphoethanolamines [GP0201]
Com_1192_pos	LPC 15:0	C23 H48 N O7 P	LMGP01050016	PC(15:0/0:0)	1-pentadecanoyl-sn-glycero-3-phosphocholine	LPC(15:0)	Glycerophospholipids [GP]	Glycerophosphocholines [GP01]	Monoacylglycerophosphocholines [GP0105]
Com_2236_pos	LPC 17:2	C25 H48 N O7 P	LMGP01050127	PC(17:2(9Z,12Z)/0:0)	1-(9Z,12Z-heptadecadienoyl)-glycero-3-phosphocholine	LPC(17:2)	Glycerophospholipids [GP]	Glycerophosphocholines [GP01]	Monoacylglycerophosphocholines [GP0105]
Com_4073_pos	LPE 17:0	C22 H46 N O7 P	LMGP02050030	PE(17:0/0:0)	1-heptadecanoyl-glycero-3-phosphoethanolamine	LPE(17:0)	Glycerophospholipids [GP]	Glycerophosphoethanolamines [GP02]	Monoacylglycerophosphoethanolamines [GP0205]
Com_4261_pos	LPE 19:0	C24 H50 N O7 P	LMGP02050028	PE(19:0/0:0)	1-nonadecanoyl-glycero-3-phosphoethanolamine	LPE(19:0)	Glycerophospholipids [GP]	Glycerophosphoethanolamines [GP02]	Monoacylglycerophosphoethanolamines [GP0205]
Com_5712_pos	LPE 20:2	C25 H48 N O7 P	LMGP02050047	PE(0:0/20:2(11Z,14Z))	2-(11Z,14Z-eicosadienoyl)-sn-glycero-3-phosphoethanolamine	LPE(20:2)	Glycerophospholipids [GP]	Glycerophosphoethanolamines [GP02]	Monoacylglycerophosphoethanolamines [GP0205]
