# Supplementary material for: The Altered Lipid Composition and Key Lipid Metabolic Enzymes in Thiacloprid-Resistant Myzus persicae, with Special Attention Paid to the Function of MpTHEM6a
Source: Int J Mol Sci. 2024 Nov 11;25(22):12112. doi: 10.3390/ijms252212112 (PMC11594901; doi:10.3390/ijms252212112)
Supplement: Supplementary file 1 [file ijms-25-12112-s001.zip › Table S2 Enzyme gene infomation, transcript data and primers.xlsx]

## Sheet: Gene_information_primers
Enzymes	Gene_name	GENE_ID	Protein	mRNA	sequence lenth	Sense Primer	Anti-sense Primer	Product lenth
Fatty acid synthases (FAS)	MpFAS1	LOC111035432	XP_022172734.1	XM_022317042.1	7841	GCATTCTGGAGAGGTCGTAGC	ACCAAGTCAGCAGGCAATCG	109
	MpFAS2	LOC111035433	XP_022172736.1	XM_022317044.1	6706	TCCAGCGGAGGTGTCTTACG	AACAGTGGTGAGGTACGGTCTT	113
	MpFAS3	LOC111041600	XP_022181594.1	XM_022325902.1	6460	GGCTGAGGTAGGAACTGGAAGA	GGCATTGGCTCGGTGTTGAT	80
	MpFAS4	LOC111041599	XP_022181593.1	XM_022325901.1	6481	TGCTCAAGACTGGAGTGGTAGA	CGGTGACACGCTATTCATCCTC	103
	MpFAS5	LOC111030701	XP_022166038.1	XM_022310346.1	7327	CGCCTGTTGTTACTGGTCGTT	TCCGTATCGTTAGGTTCGTCTG	93
	MpFAS6	LOC111028321	XP_022162608.1	XM_022306916.1	6725	CCGTAGTCGTGTGCTCTGAAC	GCTCGTCAATGGTGTTCGGTAA	101
	MpFAS7	LOC111040344	XP_022179912.1	XM_022324220.1	6020	GTCTAGCGGCGTTGGATACATT	CGATCTCTGTGAGCGATTGTGA	116
	MpFAS8	LOC111033319	XP_022169693.1	XM_022314001.1	6413	CGCTTACGCTGATGGATGTTTC	TACCGATGCCATGAGCCCTT	108
	MpFAS9	LOC111028361	XP_022162674.1	XM_022306982.1	6775	TCGGAATTGCTGCGGTTCA	ACCATCTGCGTAGGCACATC	115
	MpFAS10	LOC111028362	XP_022162675.1	XM_022306983.1	6863	TCGGAATTGCTGCGGTTCA	ACCATCTGCGTAGGCACATC	115
	MpFAS11	LOC111028334	XP_022162638.1	XM_022306946.1	6862	TGGGACGGTGATTGGATGAAAT	TCTGCTGGATTGTCGTTGGTT	85
Elongases of very long-chain fatty acids (ELO)	MpELO1	LOC111042959	XP_022183411.1	XM_022327719.1	1967	ATCCTGTGTCTGGCTTCTGGT	GCTTGCGGAGCACGATGAA	86
	MpELO2	LOC111039465	XP_022178694.1	XM_022323003.1	2678	CGGTCGTCTGTCGTCGTCTT	CGCTGTCGTGATGGACTGTAAG	85
	MpELO3	LOC111033468	XP_022169899.1	XM_022314207.1	2446	GCGGTCACAGCACGTTCTT	CCAAGGCAGCCAACAGGTAG	80
	MpELO4	LOC111036167	XP_022173786.1	XM_022318094.1	2412	CCGATGTTGTCCAGTCCATTCC	AGTCTTGGTCCGAGCGTCTT	79
	MpELO5	LOC111038843	XP_022177786.1	XM_022322094.1	1556	ATGCGATCACCATTGCCAGTT	TCGGAATGGTTCACGGTTCTTC	98
	MpELO6	LOC111041343	XP_022181274.1	XM_022325582.1	1569	TGGCTAACTTGTGTTGGTGGTA	GCGAATGGTGGTACAGATGGA	119
	MpELO7	LOC111038842	XP_022177785.1	XM_022322093.1	2705	ATGGTTGGCTTGTATGCTGGTT	AGATTTCGTGGAAGTGGATGGC	87
	MpELO8	LOC111036749	XP_022174580.1	XM_022318888.1	979	TGAAGTATCGTAGCCCACTGAA	CCATCTCGAAGCCATATCAACC	117
	MpELO9	LOC111038835	XP_022177768.1	XM_022322076.1	1411	TGGGAGACGTATTCGTGTTTCT	GGTTCACTGGGTCTTGCCTTT	82
	MpELO10	LOC111036750	XP_022174581.1	XM_022318889.1	2162	CTGCGAGACGATTACCGATTCT	GCAAGGAACAGCCAAACAGTAT	94
	MpELO11	LOC111035051	XP_022172237.1	XM_022316545.1	1620	GACTCCAATGCACCACACTCAA	GCAGTTTCGGCAAATTCAACCA	85
	MpELO12	LOC100569447	XP_008182500.2	XM_008184278.2	1447	ACACGGCACAAATATTGGCTTG	TGCTGCGTATAATGCTGTTGGA	115
	MpELO13	LOC111039400	XP_022178610.1	XM_022322918.1	1123	AGCGATACCAGAACCAGAGGAT	ACCGTGGAGTCAGCCATACTAT	99
	MpELO14	LOC111038841	XP_022177781.1	XM_022322089.1	1428	GGTCAGCAAGGAGCTATTTGTG	TGAGGACCAAGAGCCGATAGAA	88
	MpELO15	LOC111038838	XP_022177770.1	XM_022322078.1	1676	GCGAACAAGCGGCTTATGGT	ATATGGTCCAAGAGCAGCAAGG	88
	MpELO16	LOC111039362	XP_022178544.1	XM_022322852.1	1356	TGTTCTCCTTGTGGTGGATTGG	GCACTCAGGGCATAGTACGAAT	114
Fatty acid desaturases (FAD)	MpFAD1	LOC111032573	XP_022168642.1	XM_022312950.1	3071	GAGAACGAAGACCGAAGAAACG	GTGGAGGTTGTGGCTTCAGAG	88
	MpFAD2	LOC111031481	XP_022167133.1	XM_022311441.1	1800	ACGTGTTGATCGAACTGGTGAT	CGGCTTCCTCTCGGTCTTCT	88
	MpFAD3	LOC111042962	XP_022183416.1	XM_022327724.1	4006	CCACAAGTACACGGACACAGAC	ACCGACGACACCTTGGACTC	119
	MpFAD4	LOC111032583	XP_022168655.1	XM_022312963.1	1562	ACTTCAGCACGGCGTTCATC	GACCGCTTCTCCACCAGACT	90
	MpFAD6	LOC111031014	XP_022166482.1	XM_022310790.1	1535	GGCATACGACCTGAAGACTGT	TGATTGAGTATCTCCACGACCA	87
	MpFAD7	LOC111032582	XP_022168651.1	XM_022312959.1	1383	GCGAAGACGACGACCATAACA	GAACTGTGCGGACTGCTCTC	116
	MpFAD8	LOC111035162	XP_022172376.1	XM_022316684.1	2134	CTATGCTGTGGACATTGCTGGT	CCTGTGCGTGTATAGTCTGTGA	79
	MpFAD9	LOC111031013	XP_022166479.1	XM_022310787.1	1582	TTGGTCAACAGTGCTGCTCA	ATTGTGCCATCCTTCGCCTAA	110
	MpFAD10	LOC111031012	XP_022166474.1	XM_022310782.1	1707	GGTGCTTGCCATCATCATCTG	AACAACTGTGCGAACGTATGC	118
	MpFAD11	LOC111037965	XP_022176544.1	XM_022320852.1	2276	ATTGCGTGGCTTGTCGTAGTT	AGTCTCCGTCGTGAAAGTTGTC	99
	MpFAD12	LOC111034471	XP_022171429.1	XM_022315737.1	1686	GGTTCTTCGCAACACTACTCCT	CCCAAACTGATACCCGCCAAT	84
	MpFAD13	LOC111040627	XP_022180282.1	XM_022324590.1	1545	GGACGTGGAAGCTCAACAGATT	GGCTCAACAGGTGTGACAACTT	101
Thioesterases (TE)	MpTHEM6a	LOC111042138	XP_022182351.1	XM_022326659.1	2385	AGTGATCGTGCTTCTGTACTGG	AGTGTCCAGTATGTGCACGTAC	109
	MpPpt1	LOC111036630	XP_022174422.1	XM_022318730.1	1531	CGTGAGTCCTGAGGAAGTGAGA	CGGCTAACCGATTGACCAACA	119
	MpACOTs13a	LOC111031355	XP_022166952.1	XM_022311260.1	665	TGTGTTGCTGAGATGGTTGTTG	TCGGATGAGTCAATACAGCCAA	117
	MpPpt2	LOC111029854	XP_022164752.1	XM_022309060.1	2399	GAACCACTATGGCGACAGACA	CCTCTTGCTATGAGTCCACCTT	115
	MpACOTs9	LOC111039153	XP_022178178.1	XM_022322486.1	2556	GACCTACCACCTCGCTCTATGA	AAGGCGTCCAATTCGTAAGCT	119
	MpAPT2	LOC111028295	XP_022162576.1	XM_022306884.1	1055	TTCCGCACGATGACCACCTA	GCTCCCAGATTCGCCAAGAC	98
	MpOTU1	LOC111039547	XP_022178795.1	XM_022323103.1	1239	GAGACGAAGTGCCGCTGATT	ACCTCCCAACACAAATCCCATA	85
	MpTHEM6b	LOC111042143	XP_022182355.1	XM_022326663.1	2221	GAAGAAGAAGCTCCGGGTCAC	CCAGGTCTATCTCACGCAGGTA	118
	MpAPT1l	LOC111042131	XP_022182342.1	XM_022326650.1	1149	AGGAAATGGCTGGGCTGAAG	TGGCATCGGACTCGCAGAT	81
	MpTRABID	LOC111036767	XP_022174620.1	XM_022318928.1	2375	CCTGGCTTGCTGCTTGTGTA	TGATGTCAATGACCTGGTTGGA	97
	MpACOTs13b	LOC111031354	XP_022166951.1	XM_022311259.1	754	TGTGTTGCTGAGATGGTTGTTG	TCGTGGATGAGTCATAAGAGCC	119
	MpAPT1	LOC111031372	XP_022166974.1	XM_022311282.1	1138	TAGCCGCCGTCTGTGTCAT	GGTGTGTTGGTGTTGTTGATGG	81
Phospholipases (PL)	MpPLBr	LOC111026610	XP_022160409.1	XM_022304717.1	3086	TCAGCAGCACCGACTCCTT	CGAAGAATATGCGGACGGAAGA	112
	MpPLB1a	LOC111038048	XP_022176665.1	XM_022320973.1	1445	AGCGTTAGACTACCTCCAGACC	ATGGCACATGAACGACCTCTTC	105
	MpPLA2P	LOC111029668	XP_022164472.1	XM_022308780.1	2978	ACTACTGGCAAGTGCTCATTCA	TTCAATGCGTCCGAGTGTCC	89
	MpPLA2	LOC111026381	XP_022160151.1	XM_022304459.1	1886	TGGTAATGGCGATGGAACAGTT	AGGATTGTCATGTGGTCAGCAT	119
	MpPLDDHD2	LOC111032180	XP_022168114.1	XM_022312422.1	2917	TGGAGTATCGCCGGATAGTCAA	AAAGCCTGGTGGTTCCTCAAAT	111
	MpPLA2B	LOC111037952	XP_022176520.1	XM_022320828.1	2743	TGTGACAGCGATGGAAGAACTC	TCTAATTCCGCCACCATCAAGG	96
	MpPLABHD3b	LOC111040682	XP_022180372.1	XM_022324680.1	1665	TTGGTGTATCTATGGGCGGACT	AGCATGGCAGCAGAGAAGTATT	87
	MpPLB2a	LOC111026616	XP_022160423.1	XM_022304731.1	1729	CGGATCATGTTCGGCTCTCATC	AACCGCAGACTGTACCTCTTCT	119
	MpPLDDHD1	LOC111037725	XP_022176185.1	XM_022320493.1	3177	AGGGCAAACTTTGGCAACGAA	AAGACCTCCTCTCACCACAACA	95
	MpPLB1b	LOC111030982	XP_022166427.1	XM_022310735.1	3372	TACTCGTCGTCGCCACTGA	TCGTCGTCGTAGTCGTCCTAT	103
	MpPLABHD3a	LOC111040652	XP_022180325.1	XM_022324633.1	1289	CGTACTCGGCGACCAACATC	CCAGTAGTGTCCCTCCCATTGA	113
	MpPLB2b	LOC111026629	XP_022160437.1	XM_022304745.1	1841	CAAGCGGTCAAGACGATATGGT	TGGTCCCTGGCGAATATACGA	87
prostaglandin E synthase 2	MpPGES	LOC111031794	XP_022167586.1	XM_022311894.1
Prostaglandin G/H synthase 2 (Cyclooxygenase-2)	MpCOX2a	LOC111037985	XP_022176580.1	XM_022320888.1
Prostaglandin G/H synthase 2 (Cyclooxygenase-2)	MpCOX2b	LOC111037852	XP_022176344.1	XM_022320652.

## Sheet: Transcript results
		FPKM	FPKM	FPKM	FPKM	FPKM	FPKM
Enzymes	Gene_name	FFJ-S1	FFJ-S2	FFJ-S3	THG-R1	THG-R2	THG-R3
Fatty acid synthases (FAS)	MpFAS1	271.258	235.757	206.859	100.682	131.366	109.808
	MpFAS2	57.8454	47.1841	42.793	11.5894	20.0992	15.7349
	MpFAS3	71.6073	73.4612	44.0768	13.2493	24.4052	14.9146
	MpFAS4	69.7921	66.5495	40.609	13.6339	22.9421	15.7475
	MpFAS5	40.4721	43.7574	30.3925	9.34586	11.1658	10.9946
	MpFAS6	24.395	23.0772	14.5048	5.10286	8.26864	7.42721
	MpFAS7	11.2987	11.9982	10.3478	7.70894	7.75224	9.60905
	MpFAS8	9.1161	10.6909	10.2797	8.77226	6.33129	10.0358
	MpFAS9	11.5621	12.5154	11.1475	4.44891	4.01491	3.97523
	MpFAS10	6.18784	6.23158	7.26062	7.6049	3.73112	5.57355
	MpFAS11	5.58843	6.83039	5.50113	2.70635	2.54815	3.14067
Elongases of very long-chain fatty acids (ELO)	MpELO1	110.195	95.5146	86.3803	94.8298	76.5281	75.2486
	MpELO2	150.14	105.775	126.76	147.523	178.708	103.056
	MpELO3	94.3453	98.538	76.0497	132.464	112.618	94.6337
	MpELO4	52.3495	54.9998	56.0279	84.5324	69.8691	58.6404
	MpELO5	26.085	19.9907	27.2256	35.3589	37.6217	28.7979
	MpELO6	25.3488	24.4656	26.8038	16.9936	35.0481	21.2119
	MpELO7	22.9035	21.9451	22.3072	16.8333	30.7407	10.2957
	MpELO8	61.4504	65.3766	66.0029	14.8695	44.9557	34.7831
	MpELO9	39.4111	57.4012	39.9801	3.66029	8.07846	14.1591
	MpELO10	28.1117	26.4418	31.6169	5.62207	12.5243	6.16303
	MpELO11	15.6686	15.3283	20.8011	7.00733	18.6949	9.9152
	MpELO12	22.3548	25.7246	30.0148	0.861441	6.45632	2.34772
	MpELO13	3.6415	5.63974	6.72099	6.80302	6.24394	5.45478
	MpELO14	4.78498	4.8185	4.75325	0.737624	2.52321	0.817473
	MpELO15	2.75901	3.7609	3.24407	1.19028	2.26549	0.97973
	MpELO16	0.457781	1.0304	0.822963	2.65719	1.32458	2.09206
Fatty acid desaturases (FAD)	MpFAD1	412.752	359.505	399.329	291.248	325.335	302.135
	MpFAD2	156.786	146.337	147.957	123.651	152.073	149.864
	MpFAD3	58.7516	47.0282	34.196	41.3041	57.5161	31.3724
	MpFAD4	103.962	99.0161	46.0909	15.7706	26.6034	34.1747
	MpFAD6	22.3946	20.1157	18.7985	19.0936	19.517	22.7042
	MpFAD7	33.0401	30.2265	23.1658	10.123	15.0273	11.7628
	MpFAD8	43.4506	28.0277	27.282	13.8747	43.7796	16.0047
	MpFAD9	6.3624	6.29885	4.75722	48.0005	21.3404	43.2165
	MpFAD10	29.2604	29.4757	30.1877	14.4144	23.3785	18.7336
	MpFAD11	11.407	7.23579	9.54023	9.74306	13.7939	8.72103
	MpFAD12	1.91991	1.33022	1.43427	1.08965	2.40727	0.853027
	MpFAD13	1.75558	1.77089	2.60374	2.42869	2.31411	2.40691
Thioesterases (TE)	MpTHEM6a	10.5348	8.84363	5.61554	54.2523	21.0949	27.4564
	MpPpt1	5.92566	5.52412	6.1021	9.812	8.13419	8.09038
	MpACOTs13a	3.7272	3.78599	4.30892	5.67491	4.75629	5.6341
	MpPpt2	4.71023	5.61752	4.28821	6.01218	5.3374	5.73432
	MpACOTs9	20.2866	20.3216	19.676	20.5436	21.4312	20.2888
	MpAPT2	27.486	27.8659	18.622	23.0739	21.778	29.0521
	MpOTU1	55.9543	54.2166	62.9331	59.0996	53.9676	59.6713
	MpTHEM6b	4.60251	3.8209	3.05105	4.19282	3.36296	3.86411
	MpAPT1l	37.1908	32.0351	33.4949	27.5688	32.0158	27.8794
	MpTRABID	12.3314	13.075	11.9793	8.74291	12.6518	9.03434
	MpACOTs13b	11.1855	8.68342	12.5811	8.62821	7.87722	9.87196
	MpAPT1	177.186	135.973	121.553	21.9388	86.7064	27.4041
Phospholipases (PL)	MpPLBr	49.1908	41.0399	32.0719	52.2451	39.2541	50.3445
	MpPLB1a	33.6422	25.0507	23.0924	37.5238	37.3168	35.498
	MpPLA2P	30.6635	29.4668	29.612	21.1383	23.1361	20.3854
	MpPLA2	27.8994	20.4842	25.8028	23.0881	22.6353	20.8428
	MpPLDDHD2	13.7339	12.8098	16.3882	13.4267	9.44813	13.9003
	MpPLA2B	15.3664	14.3897	13.1248	11.9735	11.48	10.5974
	MpPLABHD3b	22.7514	18.9536	24.7488	14.719	17.1304	15.3986
	MpPLB2a	9.03372	8.74191	4.82856	3.45349	7.14796	3.63643
	MpPLDDHD1	8.29396	9.01687	10.1372	7.10341	6.5538	7.28385
	MpPLB1b	3.9911	4.08095	3.07314	3.45786	4.10489	2.70362
	MpPLABHD3a	2.84084	2.97396	4.42459	6.0462	5.9649	5.14135
	MpPLB2b	0.105114	0.289174	0.012991	0.391504	0.215437	0.225175
prostaglandin E synthase 2	MpPGES	29.4859	27.2845	28.7572	19.9849	25.3843	22.4245
Prostaglandin G/H synthase 2 (Cyclooxygenase-2)	MpCOX2a	0	0	0	0	0.12587	0
Prostaglandin G/H synthase 2 (Cyclooxygenase-2)	MpCOX2b	0	0	0	0	0	0

## Sheet: MpTHEM6a ds-RNA
dsRNA	MpTHEM6a-dsF01	taatacgactcactataGggAACAACTCGAGGTACC
	MpTHEM6a-dsR01	gggTCAGTTTCCGTTTCGCAGG
dsRNA	MpTHEM6a-dsF02	gggAACAACTCGAGGTACCTGCG
	MpTHEM6a-dsR02	taatacgactcactataGggTCAGTTTCCGTTTCGC
